# Supplementary material for: The chromosome-scale reference genome of black pepper provides insight into piperine biosynthesis
Source: Nat Commun. 2019 Oct 16;10:4702. doi: 10.1038/s41467-019-12607-6 (PMC6795880; doi:10.1038/s41467-019-12607-6)
Supplement: Supplementary file 4 — Source Data [file 41467_2019_12607_MOESM4_ESM.xlsx]

## Sheet: Fig 1a
Chromosome	Start	End
Pn1	0	48451882
Pn2	0	43104928
Pn3	0	39384597
Pn4	0	37189380
Pn5	0	36778867
Pn6	0	33612360
Pn7	0	32737202
Pn8	0	32725476
Pn9	0	32482239
Pn10	0	31231022
Pn11	0	29812524
Pn12	0	29600758
Pn13	0	29427894
Pn14	0	29032553
Pn15	0	28693427
Pn16	0	27948387
Pn17	0	25720905
Pn18	0	25555373
Pn19	0	24808771
Pn20	0	24284306
Pn21	0	22260265
Pn22	0	22167516
Pn23	0	20442519
Pn24	0	19853247
Pn25	0	18224315
Pn26	0	14906710

## Sheet: Fig 1b
Chromosome	Start	End	GC content （%）
Pn1	1	500000	0.388991
Pn1	500001	1000000	0.378859
Pn1	1000001	1500000	0.383695
Pn1	1500001	2000000	0.376065
Pn1	2000001	2500000	0.371919
Pn1	2500001	3000000	0.362869
Pn1	3000001	3500000	0.368643
Pn1	3500001	4000000	0.373481
Pn1	4000001	4500000	0.363177
Pn1	4500001	5000000	0.361949
Pn1	5000001	5500000	0.362641
Pn1	5500001	6000000	0.374145
Pn1	6000001	6500000	0.358911
Pn1	6500001	7000000	0.384529
Pn1	7000001	7500000	0.359771
Pn1	7500001	8000000	0.377645
Pn1	8000001	8500000	0.350191
Pn1	8500001	9000000	0.347065
Pn1	9000001	9500000	0.359601
Pn1	9500001	10000000	0.360831
Pn1	10000001	10500000	0.357283
Pn1	10500001	11000000	0.358683
Pn1	11000001	11500000	0.358295
Pn1	11500001	12000000	0.364823
Pn1	12000001	12500000	0.370571
Pn1	12500001	13000000	0.370875
Pn1	13000001	13500000	0.369377
Pn1	13500001	14000000	0.375897
Pn1	14000001	14500000	0.382785
Pn1	14500001	15000000	0.381259
Pn1	15000001	15500000	0.412185
Pn1	15500001	16000000	0.391623
Pn1	16000001	16500000	0.398353
Pn1	16500001	17000000	0.427595
Pn1	17000001	17500000	0.404457
Pn1	17500001	18000000	0.392541
Pn1	18000001	18500000	0.418153
Pn1	18500001	19000000	0.417605
Pn1	19000001	19500000	0.461479
Pn1	19500001	20000000	0.417151
Pn1	20000001	20500000	0.427813
Pn1	20500001	21000000	0.406897
Pn1	21000001	21500000	0.400369
Pn1	21500001	22000000	0.400643
Pn1	22000001	22500000	0.400443
Pn1	22500001	23000000	0.409841
Pn1	23000001	23500000	0.403465
Pn1	23500001	24000000	0.386613
Pn1	24000001	24500000	0.397725
Pn1	24500001	25000000	0.383597
Pn1	25000001	25500000	0.408653
Pn1	25500001	26000000	0.385413
Pn1	26000001	26500000	0.394493
Pn1	26500001	27000000	0.379671
Pn1	27000001	27500000	0.374485
Pn1	27500001	28000000	0.381081
Pn1	28000001	28500000	0.378357
Pn1	28500001	29000000	0.379705
Pn1	29000001	29500000	0.377693
Pn1	29500001	30000000	0.370155
Pn1	30000001	30500000	0.369741
Pn1	30500001	31000000	0.367999
Pn1	31000001	31500000	0.374183
Pn1	31500001	32000000	0.380457
Pn1	32000001	32500000	0.361309
Pn1	32500001	33000000	0.370841
Pn1	33000001	33500000	0.372905
Pn1	33500001	34000000	0.372407
Pn1	34000001	34500000	0.375219
Pn1	34500001	35000000	0.361211
Pn1	35000001	35500000	0.373823
Pn1	35500001	36000000	0.376315
Pn1	36000001	36500000	0.369581
Pn1	36500001	37000000	0.371877
Pn1	37000001	37500000	0.361923
Pn1	37500001	38000000	0.383359
Pn1	38000001	38500000	0.371633
Pn1	38500001	39000000	0.376587
Pn1	39000001	39500000	0.372279
Pn1	39500001	40000000	0.383631
Pn1	40000001	40500000	0.370225
Pn1	40500001	41000000	0.380371
Pn1	41000001	41500000	0.380931
Pn1	41500001	42000000	0.381033
Pn1	42000001	42500000	0.367249
Pn1	42500001	43000000	0.375405
Pn1	43000001	43500000	0.368089
Pn1	43500001	44000000	0.373385
Pn1	44000001	44500000	0.376577
Pn1	44500001	45000000	0.383967
Pn1	45000001	45500000	0.381881
Pn1	45500001	46000000	0.376867
Pn1	46000001	46500000	0.381563
Pn1	46500001	47000000	0.374721
Pn1	47000001	47500000	0.372557
Pn1	47500001	48000000	0.371071
Pn1	48000001	48451882	0.386405
Pn2	1	500000	0.366985
Pn2	500001	1000000	0.349211
Pn2	1000001	1500000	0.346177
Pn2	1500001	2000000	0.371361
Pn2	2000001	2500000	0.365557
Pn2	2500001	3000000	0.356843
Pn2	3000001	3500000	0.376913
Pn2	3500001	4000000	0.362343
Pn2	4000001	4500000	0.363159
Pn2	4500001	5000000	0.366173
Pn2	5000001	5500000	0.370065
Pn2	5500001	6000000	0.363267
Pn2	6000001	6500000	0.374041
Pn2	6500001	7000000	0.370265
Pn2	7000001	7500000	0.367433
Pn2	7500001	8000000	0.378841
Pn2	8000001	8500000	0.381199
Pn2	8500001	9000000	0.373859
Pn2	9000001	9500000	0.377863
Pn2	9500001	10000000	0.379917
Pn2	10000001	10500000	0.379977
Pn2	10500001	11000000	0.387695
Pn2	11000001	11500000	0.381789
Pn2	11500001	12000000	0.383495
Pn2	12000001	12500000	0.363253
Pn2	12500001	13000000	0.369971
Pn2	13000001	13500000	0.368567
Pn2	13500001	14000000	0.374677
Pn2	14000001	14500000	0.372603
Pn2	14500001	15000000	0.370081
Pn2	15000001	15500000	0.371683
Pn2	15500001	16000000	0.370133
Pn2	16000001	16500000	0.382723
Pn2	16500001	17000000	0.369969
Pn2	17000001	17500000	0.384261
Pn2	17500001	18000000	0.370029
Pn2	18000001	18500000	0.378703
Pn2	18500001	19000000	0.373973
Pn2	19000001	19500000	0.365939
Pn2	19500001	20000000	0.370171
Pn2	20000001	20500000	0.384283
Pn2	20500001	21000000	0.362249
Pn2	21000001	21500000	0.369725
Pn2	21500001	22000000	0.362867
Pn2	22000001	22500000	0.375945
Pn2	22500001	23000000	0.357595
Pn2	23000001	23500000	0.371837
Pn2	23500001	24000000	0.374011
Pn2	24000001	24500000	0.366855
Pn2	24500001	25000000	0.367819
Pn2	25000001	25500000	0.381927
Pn2	25500001	26000000	0.367491
Pn2	26000001	26500000	0.365877
Pn2	26500001	27000000	0.386195
Pn2	27000001	27500000	0.377701
Pn2	27500001	28000000	0.364655
Pn2	28000001	28500000	0.371467
Pn2	28500001	29000000	0.375167
Pn2	29000001	29500000	0.393167
Pn2	29500001	30000000	0.412789
Pn2	30000001	30500000	0.406811
Pn2	30500001	31000000	0.416343
Pn2	31000001	31500000	0.429445
Pn2	31500001	32000000	0.422183
Pn2	32000001	32500000	0.392589
Pn2	32500001	33000000	0.387655
Pn2	33000001	33500000	0.395527
Pn2	33500001	34000000	0.406367
Pn2	34000001	34500000	0.399957
Pn2	34500001	35000000	0.383405
Pn2	35000001	35500000	0.379345
Pn2	35500001	36000000	0.374981
Pn2	36000001	36500000	0.381881
Pn2	36500001	37000000	0.392207
Pn2	37000001	37500000	0.363227
Pn2	37500001	38000000	0.381261
Pn2	38000001	38500000	0.384149
Pn2	38500001	39000000	0.370447
Pn2	39000001	39500000	0.379375
Pn2	39500001	40000000	0.358603
Pn2	40000001	40500000	0.363677
Pn2	40500001	41000000	0.347031
Pn2	41000001	41500000	0.355623
Pn2	41500001	42000000	0.356993
Pn2	42000001	42500000	0.348263
Pn2	42500001	43000000	0.360741
Pn2	43000001	43104928	0.353141
Pn3	1	500000	0.387857
Pn3	500001	1000000	0.373921
Pn3	1000001	1500000	0.363499
Pn3	1500001	2000000	0.391563
Pn3	2000001	2500000	0.368377
Pn3	2500001	3000000	0.374011
Pn3	3000001	3500000	0.390741
Pn3	3500001	4000000	0.380301
Pn3	4000001	4500000	0.375797
Pn3	4500001	5000000	0.372741
Pn3	5000001	5500000	0.370117
Pn3	5500001	6000000	0.362149
Pn3	6000001	6500000	0.381681
Pn3	6500001	7000000	0.372871
Pn3	7000001	7500000	0.367517
Pn3	7500001	8000000	0.381737
Pn3	8000001	8500000	0.381459
Pn3	8500001	9000000	0.377177
Pn3	9000001	9500000	0.354395
Pn3	9500001	10000000	0.357767
Pn3	10000001	10500000	0.375195
Pn3	10500001	11000000	0.371455
Pn3	11000001	11500000	0.385645
Pn3	11500001	12000000	0.375461
Pn3	12000001	12500000	0.374735
Pn3	12500001	13000000	0.365779
Pn3	13000001	13500000	0.384647
Pn3	13500001	14000000	0.400673
Pn3	14000001	14500000	0.413073
Pn3	14500001	15000000	0.407355
Pn3	15000001	15500000	0.412803
Pn3	15500001	16000000	0.400897
Pn3	16000001	16500000	0.394703
Pn3	16500001	17000000	0.382333
Pn3	17000001	17500000	0.383215
Pn3	17500001	18000000	0.379717
Pn3	18000001	18500000	0.362227
Pn3	18500001	19000000	0.369799
Pn3	19000001	19500000	0.368751
Pn3	19500001	20000000	0.373329
Pn3	20000001	20500000	0.363231
Pn3	20500001	21000000	0.356051
Pn3	21000001	21500000	0.359545
Pn3	21500001	22000000	0.352063
Pn3	22000001	22500000	0.364985
Pn3	22500001	23000000	0.341449
Pn3	23000001	23500000	0.365611
Pn3	23500001	24000000	0.363459
Pn3	24000001	24500000	0.366547
Pn3	24500001	25000000	0.357447
Pn3	25000001	25500000	0.359465
Pn3	25500001	26000000	0.359355
Pn3	26000001	26500000	0.344245
Pn3	26500001	27000000	0.337385
Pn3	27000001	27500000	0.374687
Pn3	27500001	28000000	0.350719
Pn3	28000001	28500000	0.367429
Pn3	28500001	29000000	0.375475
Pn3	29000001	29500000	0.367479
Pn3	29500001	30000000	0.357129
Pn3	30000001	30500000	0.361807
Pn3	30500001	31000000	0.365173
Pn3	31000001	31500000	0.370313
Pn3	31500001	32000000	0.357717
Pn3	32000001	32500000	0.369863
Pn3	32500001	33000000	0.359087
Pn3	33000001	33500000	0.370217
Pn3	33500001	34000000	0.381473
Pn3	34000001	34500000	0.380917
Pn3	34500001	35000000	0.375855
Pn3	35000001	35500000	0.366879
Pn3	35500001	36000000	0.348945
Pn3	36000001	36500000	0.367067
Pn3	36500001	37000000	0.366947
Pn3	37000001	37500000	0.344741
Pn3	37500001	38000000	0.366639
Pn3	38000001	38500000	0.371447
Pn3	38500001	39000000	0.346075
Pn3	39000001	39384597	0.360529
Pn4	1	500000	0.379613
Pn4	500001	1000000	0.376777
Pn4	1000001	1500000	0.376117
Pn4	1500001	2000000	0.378291
Pn4	2000001	2500000	0.375645
Pn4	2500001	3000000	0.360369
Pn4	3000001	3500000	0.351789
Pn4	3500001	4000000	0.361867
Pn4	4000001	4500000	0.364243
Pn4	4500001	5000000	0.374855
Pn4	5000001	5500000	0.361195
Pn4	5500001	6000000	0.366921
Pn4	6000001	6500000	0.365935
Pn4	6500001	7000000	0.349573
Pn4	7000001	7500000	0.372805
Pn4	7500001	8000000	0.361653
Pn4	8000001	8500000	0.363265
Pn4	8500001	9000000	0.376807
Pn4	9000001	9500000	0.371349
Pn4	9500001	10000000	0.372121
Pn4	10000001	10500000	0.370795
Pn4	10500001	11000000	0.367547
Pn4	11000001	11500000	0.371981
Pn4	11500001	12000000	0.383511
Pn4	12000001	12500000	0.380067
Pn4	12500001	13000000	0.395145
Pn4	13000001	13500000	0.393107
Pn4	13500001	14000000	0.400337
Pn4	14000001	14500000	0.411935
Pn4	14500001	15000000	0.415787
Pn4	15000001	15500000	0.413213
Pn4	15500001	16000000	0.383511
Pn4	16000001	16500000	0.382567
Pn4	16500001	17000000	0.354685
Pn4	17000001	17500000	0.376181
Pn4	17500001	18000000	0.373559
Pn4	18000001	18500000	0.386005
Pn4	18500001	19000000	0.381533
Pn4	19000001	19500000	0.383469
Pn4	19500001	20000000	0.381197
Pn4	20000001	20500000	0.368955
Pn4	20500001	21000000	0.370425
Pn4	21000001	21500000	0.374729
Pn4	21500001	22000000	0.379709
Pn4	22000001	22500000	0.371293
Pn4	22500001	23000000	0.374731
Pn4	23000001	23500000	0.364337
Pn4	23500001	24000000	0.370673
Pn4	24000001	24500000	0.375849
Pn4	24500001	25000000	0.414803
Pn4	25000001	25500000	0.404771
Pn4	25500001	26000000	0.414073
Pn4	26000001	26500000	0.394829
Pn4	26500001	27000000	0.385913
Pn4	27000001	27500000	0.377513
Pn4	27500001	28000000	0.366699
Pn4	28000001	28500000	0.380885
Pn4	28500001	29000000	0.374233
Pn4	29000001	29500000	0.375639
Pn4	29500001	30000000	0.368527
Pn4	30000001	30500000	0.362789
Pn4	30500001	31000000	0.360813
Pn4	31000001	31500000	0.376105
Pn4	31500001	32000000	0.363845
Pn4	32000001	32500000	0.372979
Pn4	32500001	33000000	0.374203
Pn4	33000001	33500000	0.371335
Pn4	33500001	34000000	0.373173
Pn4	34000001	34500000	0.384113
Pn4	34500001	35000000	0.382283
Pn4	35000001	35500000	0.367475
Pn4	35500001	36000000	0.378141
Pn4	36000001	36500000	0.377969
Pn4	36500001	37000000	0.375269
Pn4	37000001	37189380	0.360679
Pn5	1	500000	0.384323
Pn5	500001	1000000	0.381267
Pn5	1000001	1500000	0.375863
Pn5	1500001	2000000	0.376911
Pn5	2000001	2500000	0.380759
Pn5	2500001	3000000	0.380323
Pn5	3000001	3500000	0.381113
Pn5	3500001	4000000	0.369293
Pn5	4000001	4500000	0.345203
Pn5	4500001	5000000	0.369139
Pn5	5000001	5500000	0.363255
Pn5	5500001	6000000	0.364031
Pn5	6000001	6500000	0.375785
Pn5	6500001	7000000	0.381397
Pn5	7000001	7500000	0.379215
Pn5	7500001	8000000	0.377509
Pn5	8000001	8500000	0.388805
Pn5	8500001	9000000	0.374863
Pn5	9000001	9500000	0.383171
Pn5	9500001	10000000	0.384147
Pn5	10000001	10500000	0.381465
Pn5	10500001	11000000	0.368395
Pn5	11000001	11500000	0.376007
Pn5	11500001	12000000	0.373585
Pn5	12000001	12500000	0.371933
Pn5	12500001	13000000	0.365567
Pn5	13000001	13500000	0.369785
Pn5	13500001	14000000	0.364449
Pn5	14000001	14500000	0.372139
Pn5	14500001	15000000	0.359007
Pn5	15000001	15500000	0.365925
Pn5	15500001	16000000	0.364623
Pn5	16000001	16500000	0.370203
Pn5	16500001	17000000	0.374847
Pn5	17000001	17500000	0.374145
Pn5	17500001	18000000	0.368985
Pn5	18000001	18500000	0.373093
Pn5	18500001	19000000	0.375757
Pn5	19000001	19500000	0.372597
Pn5	19500001	20000000	0.377621
Pn5	20000001	20500000	0.360567
Pn5	20500001	21000000	0.359801
Pn5	21000001	21500000	0.382135
Pn5	21500001	22000000	0.374741
Pn5	22000001	22500000	0.381781
Pn5	22500001	23000000	0.397905
Pn5	23000001	23500000	0.399667
Pn5	23500001	24000000	0.404709
Pn5	24000001	24500000	0.421477
Pn5	24500001	25000000	0.423865
Pn5	25000001	25500000	0.401995
Pn5	25500001	26000000	0.399823
Pn5	26000001	26500000	0.400359
Pn5	26500001	27000000	0.386025
Pn5	27000001	27500000	0.371413
Pn5	27500001	28000000	0.356071
Pn5	28000001	28500000	0.349801
Pn5	28500001	29000000	0.369901
Pn5	29000001	29500000	0.354407
Pn5	29500001	30000000	0.361349
Pn5	30000001	30500000	0.324223
Pn5	30500001	31000000	0.356463
Pn5	31000001	31500000	0.340455
Pn5	31500001	32000000	0.370145
Pn5	32000001	32500000	0.374571
Pn5	32500001	33000000	0.363305
Pn5	33000001	33500000	0.349057
Pn5	33500001	34000000	0.358981
Pn5	34000001	34500000	0.350937
Pn5	34500001	35000000	0.343117
Pn5	35000001	35500000	0.369483
Pn5	35500001	36000000	0.374661
Pn5	36000001	36500000	0.389089
Pn5	36500001	36778867	0.383815
Pn6	1	500000	0.375653
Pn6	500001	1000000	0.371001
Pn6	1000001	1500000	0.362979
Pn6	1500001	2000000	0.362319
Pn6	2000001	2500000	0.374435
Pn6	2500001	3000000	0.374997
Pn6	3000001	3500000	0.379939
Pn6	3500001	4000000	0.381347
Pn6	4000001	4500000	0.385317
Pn6	4500001	5000000	0.394817
Pn6	5000001	5500000	0.395497
Pn6	5500001	6000000	0.399697
Pn6	6000001	6500000	0.404657
Pn6	6500001	7000000	0.503479
Pn6	7000001	7500000	0.447249
Pn6	7500001	8000000	0.473393
Pn6	8000001	8500000	0.465489
Pn6	8500001	9000000	0.433281
Pn6	9000001	9500000	0.426485
Pn6	9500001	10000000	0.418251
Pn6	10000001	10500000	0.421389
Pn6	10500001	11000000	0.430791
Pn6	11000001	11500000	0.398173
Pn6	11500001	12000000	0.415509
Pn6	12000001	12500000	0.406515
Pn6	12500001	13000000	0.379855
Pn6	13000001	13500000	0.381537
Pn6	13500001	14000000	0.371981
Pn6	14000001	14500000	0.388575
Pn6	14500001	15000000	0.409997
Pn6	15000001	15500000	0.397421
Pn6	15500001	16000000	0.415959
Pn6	16000001	16500000	0.474201
Pn6	16500001	17000000	0.416505
Pn6	17000001	17500000	0.458811
Pn6	17500001	18000000	0.424671
Pn6	18000001	18500000	0.399393
Pn6	18500001	19000000	0.400833
Pn6	19000001	19500000	0.401819
Pn6	19500001	20000000	0.435817
Pn6	20000001	20500000	0.461859
Pn6	20500001	21000000	0.469113
Pn6	21000001	21500000	0.459593
Pn6	21500001	22000000	0.407865
Pn6	22000001	22500000	0.472889
Pn6	22500001	23000000	0.487691
Pn6	23000001	23500000	0.486121
Pn6	23500001	24000000	0.449081
Pn6	24000001	24500000	0.395051
Pn6	24500001	25000000	0.386891
Pn6	25000001	25500000	0.379557
Pn6	25500001	26000000	0.375259
Pn6	26000001	26500000	0.375205
Pn6	26500001	27000000	0.361793
Pn6	27000001	27500000	0.379541
Pn6	27500001	28000000	0.360951
Pn6	28000001	28500000	0.364217
Pn6	28500001	29000000	0.377777
Pn6	29000001	29500000	0.378093
Pn6	29500001	30000000	0.378869
Pn6	30000001	30500000	0.381031
Pn6	30500001	31000000	0.353581
Pn6	31000001	31500000	0.380943
Pn6	31500001	32000000	0.382647
Pn6	32000001	32500000	0.383649
Pn6	32500001	33000000	0.376403
Pn6	33000001	33500000	0.388125
Pn6	33500001	33612360	0.416006
Pn7	1	500000	0.389961
Pn7	500001	1000000	0.383301
Pn7	1000001	1500000	0.375305
Pn7	1500001	2000000	0.367697
Pn7	2000001	2500000	0.378475
Pn7	2500001	3000000	0.381789
Pn7	3000001	3500000	0.360155
Pn7	3500001	4000000	0.378371
Pn7	4000001	4500000	0.382617
Pn7	4500001	5000000	0.380255
Pn7	5000001	5500000	0.369027
Pn7	5500001	6000000	0.372139
Pn7	6000001	6500000	0.382149
Pn7	6500001	7000000	0.383947
Pn7	7000001	7500000	0.373313
Pn7	7500001	8000000	0.367975
Pn7	8000001	8500000	0.388633
Pn7	8500001	9000000	0.362069
Pn7	9000001	9500000	0.381097
Pn7	9500001	10000000	0.383365
Pn7	10000001	10500000	0.373655
Pn7	10500001	11000000	0.377855
Pn7	11000001	11500000	0.375541
Pn7	11500001	12000000	0.368171
Pn7	12000001	12500000	0.371403
Pn7	12500001	13000000	0.375505
Pn7	13000001	13500000	0.376031
Pn7	13500001	14000000	0.379639
Pn7	14000001	14500000	0.369725
Pn7	14500001	15000000	0.371449
Pn7	15000001	15500000	0.365545
Pn7	15500001	16000000	0.371829
Pn7	16000001	16500000	0.385597
Pn7	16500001	17000000	0.378217
Pn7	17000001	17500000	0.372361
Pn7	17500001	18000000	0.345871
Pn7	18000001	18500000	0.376873
Pn7	18500001	19000000	0.382151
Pn7	19000001	19500000	0.365517
Pn7	19500001	20000000	0.380933
Pn7	20000001	20500000	0.376659
Pn7	20500001	21000000	0.376109
Pn7	21000001	21500000	0.377057
Pn7	21500001	22000000	0.390935
Pn7	22000001	22500000	0.389019
Pn7	22500001	23000000	0.387135
Pn7	23000001	23500000	0.387513
Pn7	23500001	24000000	0.410739
Pn7	24000001	24500000	0.416447
Pn7	24500001	25000000	0.416231
Pn7	25000001	25500000	0.402325
Pn7	25500001	26000000	0.389371
Pn7	26000001	26500000	0.372739
Pn7	26500001	27000000	0.373195
Pn7	27000001	27500000	0.326619
Pn7	27500001	28000000	0.353633
Pn7	28000001	28500000	0.374073
Pn7	28500001	29000000	0.373479
Pn7	29000001	29500000	0.358829
Pn7	29500001	30000000	0.354191
Pn7	30000001	30500000	0.362607
Pn7	30500001	31000000	0.377393
Pn7	31000001	31500000	0.363181
Pn7	31500001	32000000	0.363451
Pn7	32000001	32500000	0.364241
Pn7	32500001	32737202	0.380226
Pn8	1	500000	0.379159
Pn8	500001	1000000	0.377199
Pn8	1000001	1500000	0.362721
Pn8	1500001	2000000	0.376701
Pn8	2000001	2500000	0.373245
Pn8	2500001	3000000	0.368067
Pn8	3000001	3500000	0.368287
Pn8	3500001	4000000	0.363241
Pn8	4000001	4500000	0.355397
Pn8	4500001	5000000	0.376627
Pn8	5000001	5500000	0.359205
Pn8	5500001	6000000	0.360197
Pn8	6000001	6500000	0.370219
Pn8	6500001	7000000	0.366277
Pn8	7000001	7500000	0.367663
Pn8	7500001	8000000	0.380225
Pn8	8000001	8500000	0.367409
Pn8	8500001	9000000	0.376969
Pn8	9000001	9500000	0.383761
Pn8	9500001	10000000	0.394643
Pn8	10000001	10500000	0.402751
Pn8	10500001	11000000	0.410187
Pn8	11000001	11500000	0.406035
Pn8	11500001	12000000	0.411221
Pn8	12000001	12500000	0.413449
Pn8	12500001	13000000	0.391265
Pn8	13000001	13500000	0.384159
Pn8	13500001	14000000	0.392189
Pn8	14000001	14500000	0.381235
Pn8	14500001	15000000	0.376209
Pn8	15000001	15500000	0.375635
Pn8	15500001	16000000	0.389099
Pn8	16000001	16500000	0.365419
Pn8	16500001	17000000	0.362633
Pn8	17000001	17500000	0.378899
Pn8	17500001	18000000	0.365057
Pn8	18000001	18500000	0.358777
Pn8	18500001	19000000	0.357531
Pn8	19000001	19500000	0.368097
Pn8	19500001	20000000	0.369259
Pn8	20000001	20500000	0.353413
Pn8	20500001	21000000	0.368197
Pn8	21000001	21500000	0.359797
Pn8	21500001	22000000	0.357903
Pn8	22000001	22500000	0.360125
Pn8	22500001	23000000	0.380029
Pn8	23000001	23500000	0.367151
Pn8	23500001	24000000	0.382637
Pn8	24000001	24500000	0.378047
Pn8	24500001	25000000	0.376349
Pn8	25000001	25500000	0.378113
Pn8	25500001	26000000	0.381163
Pn8	26000001	26500000	0.383181
Pn8	26500001	27000000	0.380067
Pn8	27000001	27500000	0.383327
Pn8	27500001	28000000	0.376271
Pn8	28000001	28500000	0.374459
Pn8	28500001	29000000	0.357667
Pn8	29000001	29500000	0.377095
Pn8	29500001	30000000	0.367847
Pn8	30000001	30500000	0.372033
Pn8	30500001	31000000	0.370453
Pn8	31000001	31500000	0.380851
Pn8	31500001	32000000	0.367793
Pn8	32000001	32500000	0.382235
Pn8	32500001	32725476	0.369562
Pn9	1	500000	0.370001
Pn9	500001	1000000	0.371949
Pn9	1000001	1500000	0.362999
Pn9	1500001	2000000	0.376611
Pn9	2000001	2500000	0.381925
Pn9	2500001	3000000	0.361697
Pn9	3000001	3500000	0.367913
Pn9	3500001	4000000	0.377875
Pn9	4000001	4500000	0.373909
Pn9	4500001	5000000	0.381267
Pn9	5000001	5500000	0.371593
Pn9	5500001	6000000	0.375321
Pn9	6000001	6500000	0.382475
Pn9	6500001	7000000	0.366445
Pn9	7000001	7500000	0.377527
Pn9	7500001	8000000	0.357537
Pn9	8000001	8500000	0.376579
Pn9	8500001	9000000	0.378227
Pn9	9000001	9500000	0.374829
Pn9	9500001	10000000	0.372457
Pn9	10000001	10500000	0.369455
Pn9	10500001	11000000	0.371849
Pn9	11000001	11500000	0.362759
Pn9	11500001	12000000	0.364757
Pn9	12000001	12500000	0.375949
Pn9	12500001	13000000	0.377381
Pn9	13000001	13500000	0.372201
Pn9	13500001	14000000	0.385731
Pn9	14000001	14500000	0.370053
Pn9	14500001	15000000	0.386545
Pn9	15000001	15500000	0.386813
Pn9	15500001	16000000	0.391747
Pn9	16000001	16500000	0.391125
Pn9	16500001	17000000	0.400715
Pn9	17000001	17500000	0.395031
Pn9	17500001	18000000	0.399401
Pn9	18000001	18500000	0.426597
Pn9	18500001	19000000	0.410255
Pn9	19000001	19500000	0.414773
Pn9	19500001	20000000	0.399209
Pn9	20000001	20500000	0.400839
Pn9	20500001	21000000	0.392477
Pn9	21000001	21500000	0.424391
Pn9	21500001	22000000	0.416567
Pn9	22000001	22500000	0.426493
Pn9	22500001	23000000	0.391625
Pn9	23000001	23500000	0.395103
Pn9	23500001	24000000	0.378183
Pn9	24000001	24500000	0.387423
Pn9	24500001	25000000	0.402425
Pn9	25000001	25500000	0.402299
Pn9	25500001	26000000	0.391387
Pn9	26000001	26500000	0.369649
Pn9	26500001	27000000	0.372417
Pn9	27000001	27500000	0.373477
Pn9	27500001	28000000	0.362283
Pn9	28000001	28500000	0.364273
Pn9	28500001	29000000	0.368157
Pn9	29000001	29500000	0.362093
Pn9	29500001	30000000	0.363989
Pn9	30000001	30500000	0.365401
Pn9	30500001	31000000	0.347617
Pn9	31000001	31500000	0.350463
Pn9	31500001	32000000	0.387345
Pn9	32000001	32482239	0.378572
Pn10	1	500000	0.372983
Pn10	500001	1000000	0.385719
Pn10	1000001	1500000	0.390855
Pn10	1500001	2000000	0.389107
Pn10	2000001	2500000	0.365121
Pn10	2500001	3000000	0.366883
Pn10	3000001	3500000	0.365729
Pn10	3500001	4000000	0.379741
Pn10	4000001	4500000	0.381131
Pn10	4500001	5000000	0.372597
Pn10	5000001	5500000	0.372987
Pn10	5500001	6000000	0.375035
Pn10	6000001	6500000	0.353879
Pn10	6500001	7000000	0.395773
Pn10	7000001	7500000	0.393727
Pn10	7500001	8000000	0.416937
Pn10	8000001	8500000	0.418179
Pn10	8500001	9000000	0.426019
Pn10	9000001	9500000	0.425491
Pn10	9500001	10000000	0.387003
Pn10	10000001	10500000	0.426383
Pn10	10500001	11000000	0.426949
Pn10	11000001	11500000	0.423841
Pn10	11500001	12000000	0.414231
Pn10	12000001	12500000	0.399539
Pn10	12500001	13000000	0.385719
Pn10	13000001	13500000	0.389903
Pn10	13500001	14000000	0.404937
Pn10	14000001	14500000	0.410471
Pn10	14500001	15000000	0.400543
Pn10	15000001	15500000	0.393051
Pn10	15500001	16000000	0.382875
Pn10	16000001	16500000	0.398991
Pn10	16500001	17000000	0.397719
Pn10	17000001	17500000	0.385099
Pn10	17500001	18000000	0.361913
Pn10	18000001	18500000	0.372921
Pn10	18500001	19000000	0.391757
Pn10	19000001	19500000	0.367291
Pn10	19500001	20000000	0.360399
Pn10	20000001	20500000	0.361963
Pn10	20500001	21000000	0.362807
Pn10	21000001	21500000	0.378651
Pn10	21500001	22000000	0.364101
Pn10	22000001	22500000	0.347501
Pn10	22500001	23000000	0.358275
Pn10	23000001	23500000	0.367359
Pn10	23500001	24000000	0.371375
Pn10	24000001	24500000	0.365835
Pn10	24500001	25000000	0.363087
Pn10	25000001	25500000	0.377019
Pn10	25500001	26000000	0.363251
Pn10	26000001	26500000	0.379857
Pn10	26500001	27000000	0.383361
Pn10	27000001	27500000	0.379249
Pn10	27500001	28000000	0.388237
Pn10	28000001	28500000	0.375871
Pn10	28500001	29000000	0.377541
Pn10	29000001	29500000	0.385557
Pn10	29500001	30000000	0.382805
Pn10	30000001	30500000	0.379975
Pn10	30500001	31000000	0.378313
Pn10	31000001	31231022	0.400076
Pn11	1	500000	0.382039
Pn11	500001	1000000	0.366341
Pn11	1000001	1500000	0.370297
Pn11	1500001	2000000	0.390091
Pn11	2000001	2500000	0.371039
Pn11	2500001	3000000	0.364725
Pn11	3000001	3500000	0.367171
Pn11	3500001	4000000	0.369219
Pn11	4000001	4500000	0.387861
Pn11	4500001	5000000	0.374041
Pn11	5000001	5500000	0.405117
Pn11	5500001	6000000	0.405431
Pn11	6000001	6500000	0.368997
Pn11	6500001	7000000	0.405247
Pn11	7000001	7500000	0.396275
Pn11	7500001	8000000	0.404645
Pn11	8000001	8500000	0.418929
Pn11	8500001	9000000	0.406579
Pn11	9000001	9500000	0.414553
Pn11	9500001	10000000	0.403193
Pn11	10000001	10500000	0.411441
Pn11	10500001	11000000	0.386035
Pn11	11000001	11500000	0.389691
Pn11	11500001	12000000	0.402015
Pn11	12000001	12500000	0.401905
Pn11	12500001	13000000	0.371483
Pn11	13000001	13500000	0.386035
Pn11	13500001	14000000	0.392565
Pn11	14000001	14500000	0.399203
Pn11	14500001	15000000	0.372827
Pn11	15000001	15500000	0.381755
Pn11	15500001	16000000	0.379471
Pn11	16000001	16500000	0.372829
Pn11	16500001	17000000	0.387561
Pn11	17000001	17500000	0.370235
Pn11	17500001	18000000	0.374727
Pn11	18000001	18500000	0.370971
Pn11	18500001	19000000	0.374525
Pn11	19000001	19500000	0.363063
Pn11	19500001	20000000	0.367755
Pn11	20000001	20500000	0.376349
Pn11	20500001	21000000	0.378091
Pn11	21000001	21500000	0.363801
Pn11	21500001	22000000	0.364239
Pn11	22000001	22500000	0.372613
Pn11	22500001	23000000	0.387911
Pn11	23000001	23500000	0.369335
Pn11	23500001	24000000	0.371071
Pn11	24000001	24500000	0.382591
Pn11	24500001	25000000	0.379217
Pn11	25000001	25500000	0.367777
Pn11	25500001	26000000	0.382629
Pn11	26000001	26500000	0.378953
Pn11	26500001	27000000	0.381527
Pn11	27000001	27500000	0.378223
Pn11	27500001	28000000	0.382459
Pn11	28000001	28500000	0.381859
Pn11	28500001	29000000	0.374161
Pn11	29000001	29500000	0.369715
Pn11	29500001	29812524	0.383303
Pn12	1	500000	0.369233
Pn12	500001	1000000	0.377739
Pn12	1000001	1500000	0.372185
Pn12	1500001	2000000	0.370947
Pn12	2000001	2500000	0.373593
Pn12	2500001	3000000	0.361609
Pn12	3000001	3500000	0.389231
Pn12	3500001	4000000	0.375749
Pn12	4000001	4500000	0.387207
Pn12	4500001	5000000	0.360717
Pn12	5000001	5500000	0.348517
Pn12	5500001	6000000	0.384341
Pn12	6000001	6500000	0.369903
Pn12	6500001	7000000	0.368635
Pn12	7000001	7500000	0.373441
Pn12	7500001	8000000	0.352751
Pn12	8000001	8500000	0.383477
Pn12	8500001	9000000	0.373383
Pn12	9000001	9500000	0.380919
Pn12	9500001	10000000	0.377435
Pn12	10000001	10500000	0.373109
Pn12	10500001	11000000	0.382327
Pn12	11000001	11500000	0.354161
Pn12	11500001	12000000	0.363815
Pn12	12000001	12500000	0.371597
Pn12	12500001	13000000	0.366653
Pn12	13000001	13500000	0.360561
Pn12	13500001	14000000	0.364421
Pn12	14000001	14500000	0.379281
Pn12	14500001	15000000	0.372755
Pn12	15000001	15500000	0.380249
Pn12	15500001	16000000	0.366211
Pn12	16000001	16500000	0.363361
Pn12	16500001	17000000	0.353249
Pn12	17000001	17500000	0.351019
Pn12	17500001	18000000	0.360235
Pn12	18000001	18500000	0.367343
Pn12	18500001	19000000	0.371117
Pn12	19000001	19500000	0.343071
Pn12	19500001	20000000	0.378221
Pn12	20000001	20500000	0.373519
Pn12	20500001	21000000	0.385319
Pn12	21000001	21500000	0.404909
Pn12	21500001	22000000	0.403003
Pn12	22000001	22500000	0.408419
Pn12	22500001	23000000	0.400523
Pn12	23000001	23500000	0.405067
Pn12	23500001	24000000	0.398677
Pn12	24000001	24500000	0.401533
Pn12	24500001	25000000	0.407877
Pn12	25000001	25500000	0.401583
Pn12	25500001	26000000	0.393959
Pn12	26000001	26500000	0.380419
Pn12	26500001	27000000	0.394173
Pn12	27000001	27500000	0.405415
Pn12	27500001	28000000	0.387281
Pn12	28000001	28500000	0.385059
Pn12	28500001	29000000	0.375183
Pn12	29000001	29500000	0.376337
Pn12	29500001	29600758	0.368391
Pn13	1	500000	0.402351
Pn13	500001	1000000	0.437515
Pn13	1000001	1500000	0.409489
Pn13	1500001	2000000	0.412329
Pn13	2000001	2500000	0.430285
Pn13	2500001	3000000	0.420651
Pn13	3000001	3500000	0.407809
Pn13	3500001	4000000	0.409727
Pn13	4000001	4500000	0.424325
Pn13	4500001	5000000	0.427779
Pn13	5000001	5500000	0.402957
Pn13	5500001	6000000	0.404837
Pn13	6000001	6500000	0.392973
Pn13	6500001	7000000	0.390571
Pn13	7000001	7500000	0.387279
Pn13	7500001	8000000	0.378243
Pn13	8000001	8500000	0.378251
Pn13	8500001	9000000	0.378935
Pn13	9000001	9500000	0.372853
Pn13	9500001	10000000	0.380167
Pn13	10000001	10500000	0.383065
Pn13	10500001	11000000	0.352647
Pn13	11000001	11500000	0.373719
Pn13	11500001	12000000	0.382121
Pn13	12000001	12500000	0.378353
Pn13	12500001	13000000	0.379905
Pn13	13000001	13500000	0.358489
Pn13	13500001	14000000	0.367679
Pn13	14000001	14500000	0.375535
Pn13	14500001	15000000	0.369063
Pn13	15000001	15500000	0.370341
Pn13	15500001	16000000	0.378775
Pn13	16000001	16500000	0.373999
Pn13	16500001	17000000	0.378741
Pn13	17000001	17500000	0.379097
Pn13	17500001	18000000	0.372433
Pn13	18000001	18500000	0.374919
Pn13	18500001	19000000	0.371577
Pn13	19000001	19500000	0.380315
Pn13	19500001	20000000	0.383391
Pn13	20000001	20500000	0.379333
Pn13	20500001	21000000	0.376475
Pn13	21000001	21500000	0.375181
Pn13	21500001	22000000	0.383587
Pn13	22000001	22500000	0.357273
Pn13	22500001	23000000	0.385049
Pn13	23000001	23500000	0.380779
Pn13	23500001	24000000	0.373635
Pn13	24000001	24500000	0.373979
Pn13	24500001	25000000	0.377321
Pn13	25000001	25500000	0.377319
Pn13	25500001	26000000	0.383787
Pn13	26000001	26500000	0.377655
Pn13	26500001	27000000	0.386029
Pn13	27000001	27500000	0.370335
Pn13	27500001	28000000	0.385401
Pn13	28000001	28500000	0.383683
Pn13	28500001	29000000	0.381573
Pn13	29000001	29427894	0.369254
Pn14	1	500000	0.378909
Pn14	500001	1000000	0.377769
Pn14	1000001	1500000	0.361841
Pn14	1500001	2000000	0.369885
Pn14	2000001	2500000	0.362139
Pn14	2500001	3000000	0.354477
Pn14	3000001	3500000	0.374445
Pn14	3500001	4000000	0.369501
Pn14	4000001	4500000	0.367945
Pn14	4500001	5000000	0.374947
Pn14	5000001	5500000	0.382123
Pn14	5500001	6000000	0.403159
Pn14	6000001	6500000	0.392543
Pn14	6500001	7000000	0.416517
Pn14	7000001	7500000	0.408915
Pn14	7500001	8000000	0.421421
Pn14	8000001	8500000	0.396523
Pn14	8500001	9000000	0.404255
Pn14	9000001	9500000	0.415615
Pn14	9500001	10000000	0.427069
Pn14	10000001	10500000	0.403169
Pn14	10500001	11000000	0.408555
Pn14	11000001	11500000	0.415801
Pn14	11500001	12000000	0.386963
Pn14	12000001	12500000	0.431423
Pn14	12500001	13000000	0.412429
Pn14	13000001	13500000	0.417589
Pn14	13500001	14000000	0.425945
Pn14	14000001	14500000	0.408507
Pn14	14500001	15000000	0.404555
Pn14	15000001	15500000	0.402597
Pn14	15500001	16000000	0.388127
Pn14	16000001	16500000	0.388687
Pn14	16500001	17000000	0.376351
Pn14	17000001	17500000	0.375851
Pn14	17500001	18000000	0.382419
Pn14	18000001	18500000	0.372549
Pn14	18500001	19000000	0.384229
Pn14	19000001	19500000	0.388745
Pn14	19500001	20000000	0.375075
Pn14	20000001	20500000	0.367851
Pn14	20500001	21000000	0.374035
Pn14	21000001	21500000	0.373003
Pn14	21500001	22000000	0.378489
Pn14	22000001	22500000	0.367449
Pn14	22500001	23000000	0.363457
Pn14	23000001	23500000	0.369717
Pn14	23500001	24000000	0.371095
Pn14	24000001	24500000	0.377801
Pn14	24500001	25000000	0.383089
Pn14	25000001	25500000	0.380449
Pn14	25500001	26000000	0.386957
Pn14	26000001	26500000	0.380569
Pn14	26500001	27000000	0.381383
Pn14	27000001	27500000	0.380313
Pn14	27500001	28000000	0.379667
Pn14	28000001	28500000	0.382109
Pn14	28500001	29000000	0.386929
Pn14	29000001	29032553	0.407287
Pn15	1	500000	0.383511
Pn15	500001	1000000	0.376489
Pn15	1000001	1500000	0.372075
Pn15	1500001	2000000	0.344991
Pn15	2000001	2500000	0.376763
Pn15	2500001	3000000	0.371721
Pn15	3000001	3500000	0.368447
Pn15	3500001	4000000	0.373231
Pn15	4000001	4500000	0.362593
Pn15	4500001	5000000	0.361881
Pn15	5000001	5500000	0.365041
Pn15	5500001	6000000	0.362071
Pn15	6000001	6500000	0.378983
Pn15	6500001	7000000	0.376577
Pn15	7000001	7500000	0.372059
Pn15	7500001	8000000	0.373321
Pn15	8000001	8500000	0.390649
Pn15	8500001	9000000	0.385929
Pn15	9000001	9500000	0.411391
Pn15	9500001	10000000	0.393189
Pn15	10000001	10500000	0.402461
Pn15	10500001	11000000	0.389885
Pn15	11000001	11500000	0.396069
Pn15	11500001	12000000	0.412745
Pn15	12000001	12500000	0.407403
Pn15	12500001	13000000	0.423723
Pn15	13000001	13500000	0.408319
Pn15	13500001	14000000	0.398059
Pn15	14000001	14500000	0.394439
Pn15	14500001	15000000	0.377831
Pn15	15000001	15500000	0.362879
Pn15	15500001	16000000	0.364015
Pn15	16000001	16500000	0.377253
Pn15	16500001	17000000	0.369595
Pn15	17000001	17500000	0.364805
Pn15	17500001	18000000	0.381509
Pn15	18000001	18500000	0.366163
Pn15	18500001	19000000	0.376297
Pn15	19000001	19500000	0.366757
Pn15	19500001	20000000	0.369139
Pn15	20000001	20500000	0.369015
Pn15	20500001	21000000	0.380039
Pn15	21000001	21500000	0.388759
Pn15	21500001	22000000	0.384131
Pn15	22000001	22500000	0.382301
Pn15	22500001	23000000	0.364825
Pn15	23000001	23500000	0.372845
Pn15	23500001	24000000	0.379013
Pn15	24000001	24500000	0.372101
Pn15	24500001	25000000	0.378037
Pn15	25000001	25500000	0.372587
Pn15	25500001	26000000	0.370167
Pn15	26000001	26500000	0.376377
Pn15	26500001	27000000	0.390599
Pn15	27000001	27500000	0.382737
Pn15	27500001	28000000	0.386107
Pn15	28000001	28500000	0.390153
Pn15	28500001	28693427	0.358411
Pn16	1	500000	0.412255
Pn16	500001	1000000	0.416049
Pn16	1000001	1500000	0.394893
Pn16	1500001	2000000	0.381533
Pn16	2000001	2500000	0.385569
Pn16	2500001	3000000	0.384241
Pn16	3000001	3500000	0.374757
Pn16	3500001	4000000	0.372985
Pn16	4000001	4500000	0.368567
Pn16	4500001	5000000	0.370833
Pn16	5000001	5500000	0.378355
Pn16	5500001	6000000	0.428223
Pn16	6000001	6500000	0.398429
Pn16	6500001	7000000	0.382221
Pn16	7000001	7500000	0.390899
Pn16	7500001	8000000	0.381425
Pn16	8000001	8500000	0.360749
Pn16	8500001	9000000	0.369091
Pn16	9000001	9500000	0.367575
Pn16	9500001	10000000	0.377147
Pn16	10000001	10500000	0.367263
Pn16	10500001	11000000	0.375475
Pn16	11000001	11500000	0.377293
Pn16	11500001	12000000	0.378895
Pn16	12000001	12500000	0.381289
Pn16	12500001	13000000	0.355839
Pn16	13000001	13500000	0.387137
Pn16	13500001	14000000	0.381787
Pn16	14000001	14500000	0.383817
Pn16	14500001	15000000	0.386849
Pn16	15000001	15500000	0.366329
Pn16	15500001	16000000	0.379043
Pn16	16000001	16500000	0.359453
Pn16	16500001	17000000	0.366247
Pn16	17000001	17500000	0.362657
Pn16	17500001	18000000	0.368589
Pn16	18000001	18500000	0.379345
Pn16	18500001	19000000	0.373917
Pn16	19000001	19500000	0.372377
Pn16	19500001	20000000	0.370935
Pn16	20000001	20500000	0.363513
Pn16	20500001	21000000	0.373449
Pn16	21000001	21500000	0.357911
Pn16	21500001	22000000	0.374903
Pn16	22000001	22500000	0.394225
Pn16	22500001	23000000	0.404769
Pn16	23000001	23500000	0.414023
Pn16	23500001	24000000	0.415197
Pn16	24000001	24500000	0.418531
Pn16	24500001	25000000	0.431905
Pn16	25000001	25500000	0.416097
Pn16	25500001	26000000	0.406581
Pn16	26000001	26500000	0.396973
Pn16	26500001	27000000	0.400463
Pn16	27000001	27500000	0.397665
Pn16	27500001	27948387	0.411616
Pn17	1	500000	0.370935
Pn17	500001	1000000	0.375441
Pn17	1000001	1500000	0.389057
Pn17	1500001	2000000	0.371415
Pn17	2000001	2500000	0.375205
Pn17	2500001	3000000	0.363911
Pn17	3000001	3500000	0.366341
Pn17	3500001	4000000	0.385153
Pn17	4000001	4500000	0.370059
Pn17	4500001	5000000	0.384401
Pn17	5000001	5500000	0.380979
Pn17	5500001	6000000	0.381761
Pn17	6000001	6500000	0.386855
Pn17	6500001	7000000	0.397257
Pn17	7000001	7500000	0.401727
Pn17	7500001	8000000	0.402657
Pn17	8000001	8500000	0.412887
Pn17	8500001	9000000	0.408783
Pn17	9000001	9500000	0.402985
Pn17	9500001	10000000	0.418603
Pn17	10000001	10500000	0.414999
Pn17	10500001	11000000	0.407323
Pn17	11000001	11500000	0.385891
Pn17	11500001	12000000	0.395885
Pn17	12000001	12500000	0.378247
Pn17	12500001	13000000	0.380849
Pn17	13000001	13500000	0.377883
Pn17	13500001	14000000	0.374601
Pn17	14000001	14500000	0.382717
Pn17	14500001	15000000	0.377161
Pn17	15000001	15500000	0.382959
Pn17	15500001	16000000	0.367505
Pn17	16000001	16500000	0.366773
Pn17	16500001	17000000	0.358619
Pn17	17000001	17500000	0.385563
Pn17	17500001	18000000	0.366777
Pn17	18000001	18500000	0.366169
Pn17	18500001	19000000	0.376007
Pn17	19000001	19500000	0.374327
Pn17	19500001	20000000	0.385365
Pn17	20000001	20500000	0.371239
Pn17	20500001	21000000	0.407409
Pn17	21000001	21500000	0.385773
Pn17	21500001	22000000	0.379991
Pn17	22000001	22500000	0.379517
Pn17	22500001	23000000	0.370017
Pn17	23000001	23500000	0.370605
Pn17	23500001	24000000	0.383477
Pn17	24000001	24500000	0.370277
Pn17	24500001	25000000	0.378641
Pn17	25000001	25500000	0.353917
Pn17	25500001	25720905	0.369943
Pn18	1	500000	0.387381
Pn18	500001	1000000	0.392843
Pn18	1000001	1500000	0.382345
Pn18	1500001	2000000	0.365591
Pn18	2000001	2500000	0.367969
Pn18	2500001	3000000	0.358875
Pn18	3000001	3500000	0.378551
Pn18	3500001	4000000	0.362791
Pn18	4000001	4500000	0.361557
Pn18	4500001	5000000	0.372179
Pn18	5000001	5500000	0.362859
Pn18	5500001	6000000	0.357513
Pn18	6000001	6500000	0.355293
Pn18	6500001	7000000	0.372041
Pn18	7000001	7500000	0.346241
Pn18	7500001	8000000	0.357291
Pn18	8000001	8500000	0.364625
Pn18	8500001	9000000	0.375653
Pn18	9000001	9500000	0.367185
Pn18	9500001	10000000	0.348369
Pn18	10000001	10500000	0.396211
Pn18	10500001	11000000	0.379255
Pn18	11000001	11500000	0.383711
Pn18	11500001	12000000	0.394825
Pn18	12000001	12500000	0.370331
Pn18	12500001	13000000	0.371687
Pn18	13000001	13500000	0.369869
Pn18	13500001	14000000	0.370303
Pn18	14000001	14500000	0.363041
Pn18	14500001	15000000	0.370949
Pn18	15000001	15500000	0.356569
Pn18	15500001	16000000	0.375185
Pn18	16000001	16500000	0.362661
Pn18	16500001	17000000	0.373839
Pn18	17000001	17500000	0.369545
Pn18	17500001	18000000	0.367439
Pn18	18000001	18500000	0.374287
Pn18	18500001	19000000	0.367245
Pn18	19000001	19500000	0.369995
Pn18	19500001	20000000	0.377923
Pn18	20000001	20500000	0.367579
Pn18	20500001	21000000	0.344639
Pn18	21000001	21500000	0.371745
Pn18	21500001	22000000	0.375613
Pn18	22000001	22500000	0.385413
Pn18	22500001	23000000	0.392129
Pn18	23000001	23500000	0.419097
Pn18	23500001	24000000	0.410035
Pn18	24000001	24500000	0.399083
Pn18	24500001	25000000	0.389501
Pn18	25000001	25500000	0.390867
Pn18	25500001	25555373	0.404609
Pn19	1	500000	0.393625
Pn19	500001	1000000	0.395333
Pn19	1000001	1500000	0.385015
Pn19	1500001	2000000	0.387177
Pn19	2000001	2500000	0.376859
Pn19	2500001	3000000	0.387111
Pn19	3000001	3500000	0.390249
Pn19	3500001	4000000	0.388487
Pn19	4000001	4500000	0.390381
Pn19	4500001	5000000	0.404363
Pn19	5000001	5500000	0.383899
Pn19	5500001	6000000	0.377923
Pn19	6000001	6500000	0.377619
Pn19	6500001	7000000	0.360247
Pn19	7000001	7500000	0.356401
Pn19	7500001	8000000	0.365503
Pn19	8000001	8500000	0.373179
Pn19	8500001	9000000	0.383471
Pn19	9000001	9500000	0.387181
Pn19	9500001	10000000	0.372453
Pn19	10000001	10500000	0.369519
Pn19	10500001	11000000	0.375219
Pn19	11000001	11500000	0.382053
Pn19	11500001	12000000	0.367395
Pn19	12000001	12500000	0.373541
Pn19	12500001	13000000	0.366509
Pn19	13000001	13500000	0.376765
Pn19	13500001	14000000	0.372211
Pn19	14000001	14500000	0.383675
Pn19	14500001	15000000	0.392401
Pn19	15000001	15500000	0.374291
Pn19	15500001	16000000	0.375369
Pn19	16000001	16500000	0.386299
Pn19	16500001	17000000	0.370627
Pn19	17000001	17500000	0.375767
Pn19	17500001	18000000	0.361097
Pn19	18000001	18500000	0.376037
Pn19	18500001	19000000	0.367401
Pn19	19000001	19500000	0.353585
Pn19	19500001	20000000	0.361181
Pn19	20000001	20500000	0.366393
Pn19	20500001	21000000	0.378545
Pn19	21000001	21500000	0.377939
Pn19	21500001	22000000	0.372773
Pn19	22000001	22500000	0.391697
Pn19	22500001	23000000	0.403439
Pn19	23000001	23500000	0.403391
Pn19	23500001	24000000	0.418581
Pn19	24000001	24500000	0.413173
Pn19	24500001	24808771	0.398173
Pn20	1	500000	0.384407
Pn20	500001	1000000	0.366155
Pn20	1000001	1500000	0.391967
Pn20	1500001	2000000	0.360177
Pn20	2000001	2500000	0.387229
Pn20	2500001	3000000	0.378671
Pn20	3000001	3500000	0.373867
Pn20	3500001	4000000	0.379239
Pn20	4000001	4500000	0.389601
Pn20	4500001	5000000	0.366483
Pn20	5000001	5500000	0.377071
Pn20	5500001	6000000	0.375519
Pn20	6000001	6500000	0.363515
Pn20	6500001	7000000	0.378567
Pn20	7000001	7500000	0.364809
Pn20	7500001	8000000	0.366791
Pn20	8000001	8500000	0.372549
Pn20	8500001	9000000	0.364365
Pn20	9000001	9500000	0.373711
Pn20	9500001	10000000	0.377311
Pn20	10000001	10500000	0.375301
Pn20	10500001	11000000	0.364115
Pn20	11000001	11500000	0.377125
Pn20	11500001	12000000	0.385941
Pn20	12000001	12500000	0.385767
Pn20	12500001	13000000	0.409085
Pn20	13000001	13500000	0.420819
Pn20	13500001	14000000	0.411071
Pn20	14000001	14500000	0.431053
Pn20	14500001	15000000	0.416511
Pn20	15000001	15500000	0.395803
Pn20	15500001	16000000	0.407419
Pn20	16000001	16500000	0.393321
Pn20	16500001	17000000	0.374497
Pn20	17000001	17500000	0.383023
Pn20	17500001	18000000	0.379643
Pn20	18000001	18500000	0.367651
Pn20	18500001	19000000	0.372777
Pn20	19000001	19500000	0.377627
Pn20	19500001	20000000	0.360107
Pn20	20000001	20500000	0.352689
Pn20	20500001	21000000	0.372991
Pn20	21000001	21500000	0.371743
Pn20	21500001	22000000	0.365309
Pn20	22000001	22500000	0.369299
Pn20	22500001	23000000	0.376137
Pn20	23000001	23500000	0.366075
Pn20	23500001	24000000	0.371277
Pn20	24000001	24284306	0.388217
Pn21	1	500000	0.379889
Pn21	500001	1000000	0.368419
Pn21	1000001	1500000	0.341903
Pn21	1500001	2000000	0.361247
Pn21	2000001	2500000	0.363629
Pn21	2500001	3000000	0.371569
Pn21	3000001	3500000	0.356411
Pn21	3500001	4000000	0.366617
Pn21	4000001	4500000	0.378181
Pn21	4500001	5000000	0.373951
Pn21	5000001	5500000	0.384071
Pn21	5500001	6000000	0.383609
Pn21	6000001	6500000	0.387607
Pn21	6500001	7000000	0.393633
Pn21	7000001	7500000	0.401923
Pn21	7500001	8000000	0.403105
Pn21	8000001	8500000	0.401973
Pn21	8500001	9000000	0.417983
Pn21	9000001	9500000	0.422529
Pn21	9500001	10000000	0.405791
Pn21	10000001	10500000	0.399961
Pn21	10500001	11000000	0.398699
Pn21	11000001	11500000	0.392265
Pn21	11500001	12000000	0.382223
Pn21	12000001	12500000	0.383349
Pn21	12500001	13000000	0.380513
Pn21	13000001	13500000	0.375471
Pn21	13500001	14000000	0.382891
Pn21	14000001	14500000	0.369391
Pn21	14500001	15000000	0.360661
Pn21	15000001	15500000	0.361191
Pn21	15500001	16000000	0.361345
Pn21	16000001	16500000	0.366845
Pn21	16500001	17000000	0.349381
Pn21	17000001	17500000	0.366573
Pn21	17500001	18000000	0.373485
Pn21	18000001	18500000	0.367707
Pn21	18500001	19000000	0.370131
Pn21	19000001	19500000	0.379555
Pn21	19500001	20000000	0.389055
Pn21	20000001	20500000	0.370219
Pn21	20500001	21000000	0.372415
Pn21	21000001	21500000	0.376241
Pn21	21500001	22000000	0.370001
Pn21	22000001	22260265	0.374193
Pn22	1	500000	0.369873
Pn22	500001	1000000	0.376989
Pn22	1000001	1500000	0.356935
Pn22	1500001	2000000	0.378311
Pn22	2000001	2500000	0.376447
Pn22	2500001	3000000	0.377985
Pn22	3000001	3500000	0.362963
Pn22	3500001	4000000	0.379415
Pn22	4000001	4500000	0.366737
Pn22	4500001	5000000	0.377817
Pn22	5000001	5500000	0.391407
Pn22	5500001	6000000	0.379857
Pn22	6000001	6500000	0.397045
Pn22	6500001	7000000	0.408443
Pn22	7000001	7500000	0.403755
Pn22	7500001	8000000	0.404763
Pn22	8000001	8500000	0.413491
Pn22	8500001	9000000	0.409249
Pn22	9000001	9500000	0.407553
Pn22	9500001	10000000	0.382621
Pn22	10000001	10500000	0.385839
Pn22	10500001	11000000	0.377163
Pn22	11000001	11500000	0.369105
Pn22	11500001	12000000	0.387985
Pn22	12000001	12500000	0.386105
Pn22	12500001	13000000	0.363565
Pn22	13000001	13500000	0.375657
Pn22	13500001	14000000	0.357653
Pn22	14000001	14500000	0.368019
Pn22	14500001	15000000	0.380273
Pn22	15000001	15500000	0.355371
Pn22	15500001	16000000	0.366159
Pn22	16000001	16500000	0.381713
Pn22	16500001	17000000	0.385151
Pn22	17000001	17500000	0.377213
Pn22	17500001	18000000	0.377895
Pn22	18000001	18500000	0.381465
Pn22	18500001	19000000	0.390153
Pn22	19000001	19500000	0.380757
Pn22	19500001	20000000	0.376209
Pn22	20000001	20500000	0.388099
Pn22	20500001	21000000	0.390737
Pn22	21000001	21500000	0.384883
Pn22	21500001	22000000	0.387621
Pn22	22000001	22167516	0.385727
Pn23	1	500000	0.384907
Pn23	500001	1000000	0.370423
Pn23	1000001	1500000	0.368579
Pn23	1500001	2000000	0.348919
Pn23	2000001	2500000	0.379153
Pn23	2500001	3000000	0.367629
Pn23	3000001	3500000	0.371667
Pn23	3500001	4000000	0.365699
Pn23	4000001	4500000	0.375061
Pn23	4500001	5000000	0.367167
Pn23	5000001	5500000	0.357693
Pn23	5500001	6000000	0.364623
Pn23	6000001	6500000	0.358111
Pn23	6500001	7000000	0.368399
Pn23	7000001	7500000	0.399357
Pn23	7500001	8000000	0.407573
Pn23	8000001	8500000	0.407209
Pn23	8500001	9000000	0.394161
Pn23	9000001	9500000	0.392187
Pn23	9500001	10000000	0.375771
Pn23	10000001	10500000	0.379119
Pn23	10500001	11000000	0.388381
Pn23	11000001	11500000	0.373633
Pn23	11500001	12000000	0.358533
Pn23	12000001	12500000	0.382667
Pn23	12500001	13000000	0.369883
Pn23	13000001	13500000	0.372059
Pn23	13500001	14000000	0.368095
Pn23	14000001	14500000	0.366961
Pn23	14500001	15000000	0.367951
Pn23	15000001	15500000	0.373921
Pn23	15500001	16000000	0.365527
Pn23	16000001	16500000	0.372713
Pn23	16500001	17000000	0.360961
Pn23	17000001	17500000	0.372183
Pn23	17500001	18000000	0.369305
Pn23	18000001	18500000	0.389327
Pn23	18500001	19000000	0.374017
Pn23	19000001	19500000	0.365841
Pn23	19500001	20000000	0.382315
Pn23	20000001	20442519	0.389566
Pn24	1	500000	0.387223
Pn24	500001	1000000	0.392409
Pn24	1000001	1500000	0.378381
Pn24	1500001	2000000	0.375693
Pn24	2000001	2500000	0.385599
Pn24	2500001	3000000	0.384373
Pn24	3000001	3500000	0.380291
Pn24	3500001	4000000	0.383771
Pn24	4000001	4500000	0.380481
Pn24	4500001	5000000	0.365725
Pn24	5000001	5500000	0.377597
Pn24	5500001	6000000	0.363795
Pn24	6000001	6500000	0.382083
Pn24	6500001	7000000	0.352123
Pn24	7000001	7500000	0.368959
Pn24	7500001	8000000	0.361573
Pn24	8000001	8500000	0.375095
Pn24	8500001	9000000	0.381617
Pn24	9000001	9500000	0.373881
Pn24	9500001	10000000	0.375871
Pn24	10000001	10500000	0.387021
Pn24	10500001	11000000	0.406591
Pn24	11000001	11500000	0.393265
Pn24	11500001	12000000	0.413449
Pn24	12000001	12500000	0.390381
Pn24	12500001	13000000	0.400461
Pn24	13000001	13500000	0.387231
Pn24	13500001	14000000	0.383137
Pn24	14000001	14500000	0.411663
Pn24	14500001	15000000	0.427665
Pn24	15000001	15500000	0.402495
Pn24	15500001	16000000	0.389427
Pn24	16000001	16500000	0.378351
Pn24	16500001	17000000	0.374557
Pn24	17000001	17500000	0.378893
Pn24	17500001	18000000	0.379885
Pn24	18000001	18500000	0.387031
Pn24	18500001	19000000	0.369143
Pn24	19000001	19500000	0.367073
Pn24	19500001	19853247	0.372194
Pn25	1	500000	0.409789
Pn25	500001	1000000	0.393399
Pn25	1000001	1500000	0.381567
Pn25	1500001	2000000	0.393493
Pn25	2000001	2500000	0.387869
Pn25	2500001	3000000	0.374689
Pn25	3000001	3500000	0.379683
Pn25	3500001	4000000	0.373283
Pn25	4000001	4500000	0.378463
Pn25	4500001	5000000	0.373677
Pn25	5000001	5500000	0.369263
Pn25	5500001	6000000	0.371897
Pn25	6000001	6500000	0.372081
Pn25	6500001	7000000	0.374091
Pn25	7000001	7500000	0.361499
Pn25	7500001	8000000	0.373073
Pn25	8000001	8500000	0.377083
Pn25	8500001	9000000	0.381657
Pn25	9000001	9500000	0.373761
Pn25	9500001	10000000	0.373275
Pn25	10000001	10500000	0.365087
Pn25	10500001	11000000	0.365273
Pn25	11000001	11500000	0.367893
Pn25	11500001	12000000	0.377563
Pn25	12000001	12500000	0.380173
Pn25	12500001	13000000	0.376511
Pn25	13000001	13500000	0.375103
Pn25	13500001	14000000	0.367517
Pn25	14000001	14500000	0.379321
Pn25	14500001	15000000	0.371159
Pn25	15000001	15500000	0.370653
Pn25	15500001	16000000	0.373857
Pn25	16000001	16500000	0.373727
Pn25	16500001	17000000	0.371341
Pn25	17000001	17500000	0.382519
Pn25	17500001	18000000	0.388347
Pn25	18000001	18224315	0.380271
Pn26	1	500000	0.371337
Pn26	500001	1000000	0.381301
Pn26	1000001	1500000	0.372205
Pn26	1500001	2000000	0.370377
Pn26	2000001	2500000	0.376445
Pn26	2500001	3000000	0.388529
Pn26	3000001	3500000	0.374403
Pn26	3500001	4000000	0.383621
Pn26	4000001	4500000	0.373881
Pn26	4500001	5000000	0.368081
Pn26	5000001	5500000	0.354359
Pn26	5500001	6000000	0.359125
Pn26	6000001	6500000	0.368511
Pn26	6500001	7000000	0.395221
Pn26	7000001	7500000	0.373463
Pn26	7500001	8000000	0.363101
Pn26	8000001	8500000	0.362339
Pn26	8500001	9000000	0.371727
Pn26	9000001	9500000	0.363115
Pn26	9500001	10000000	0.357321
Pn26	10000001	10500000	0.386193
Pn26	10500001	11000000	0.365335
Pn26	11000001	11500000	0.364739
Pn26	11500001	12000000	0.358719
Pn26	12000001	12500000	0.377835
Pn26	12500001	13000000	0.364547
Pn26	13000001	13500000	0.369397
Pn26	13500001	14000000	0.362475
Pn26	14000001	14500000	0.373869
Pn26	14500001	14906710	0.367853

## Sheet: Fig 1c
Chromosome	Start	End	Repeat Number
Pn1	1	500000	495
Pn1	500001	1000000	536
Pn1	1000001	1500000	619
Pn1	1500001	2000000	435
Pn1	2000001	2500000	456
Pn1	2500001	3000000	552
Pn1	3000001	3500000	667
Pn1	3500001	4000000	719
Pn1	4000001	4500000	557
Pn1	4500001	5000000	550
Pn1	5000001	5500000	567
Pn1	5500001	6000000	667
Pn1	6000001	6500000	586
Pn1	6500001	7000000	604
Pn1	7000001	7500000	495
Pn1	7500001	8000000	607
Pn1	8000001	8500000	728
Pn1	8500001	9000000	763
Pn1	9000001	9500000	590
Pn1	9500001	10000000	705
Pn1	10000001	10500000	726
Pn1	10500001	11000000	573
Pn1	11000001	11500000	660
Pn1	11500001	12000000	673
Pn1	12000001	12500000	661
Pn1	12500001	13000000	638
Pn1	13000001	13500000	652
Pn1	13500001	14000000	647
Pn1	14000001	14500000	627
Pn1	14500001	15000000	620
Pn1	15000001	15500000	521
Pn1	15500001	16000000	626
Pn1	16000001	16500000	560
Pn1	16500001	17000000	329
Pn1	17000001	17500000	567
Pn1	17500001	18000000	608
Pn1	18000001	18500000	615
Pn1	18500001	19000000	484
Pn1	19000001	19500000	134
Pn1	19500001	20000000	525
Pn1	20000001	20500000	380
Pn1	20500001	21000000	591
Pn1	21000001	21500000	445
Pn1	21500001	22000000	582
Pn1	22000001	22500000	578
Pn1	22500001	23000000	558
Pn1	23000001	23500000	559
Pn1	23500001	24000000	606
Pn1	24000001	24500000	553
Pn1	24500001	25000000	579
Pn1	25000001	25500000	556
Pn1	25500001	26000000	648
Pn1	26000001	26500000	679
Pn1	26500001	27000000	657
Pn1	27000001	27500000	628
Pn1	27500001	28000000	628
Pn1	28000001	28500000	599
Pn1	28500001	29000000	677
Pn1	29000001	29500000	640
Pn1	29500001	30000000	648
Pn1	30000001	30500000	692
Pn1	30500001	31000000	652
Pn1	31000001	31500000	629
Pn1	31500001	32000000	641
Pn1	32000001	32500000	562
Pn1	32500001	33000000	721
Pn1	33000001	33500000	523
Pn1	33500001	34000000	600
Pn1	34000001	34500000	602
Pn1	34500001	35000000	615
Pn1	35000001	35500000	537
Pn1	35500001	36000000	520
Pn1	36000001	36500000	559
Pn1	36500001	37000000	586
Pn1	37000001	37500000	558
Pn1	37500001	38000000	611
Pn1	38000001	38500000	454
Pn1	38500001	39000000	595
Pn1	39000001	39500000	516
Pn1	39500001	40000000	546
Pn1	40000001	40500000	583
Pn1	40500001	41000000	609
Pn1	41000001	41500000	529
Pn1	41500001	42000000	568
Pn1	42000001	42500000	537
Pn1	42500001	43000000	563
Pn1	43000001	43500000	521
Pn1	43500001	44000000	490
Pn1	44000001	44500000	571
Pn1	44500001	45000000	554
Pn1	45000001	45500000	533
Pn1	45500001	46000000	534
Pn1	46000001	46500000	531
Pn1	46500001	47000000	558
Pn1	47000001	47500000	651
Pn1	47500001	48000000	549
Pn1	48000001	48451882	600
Pn2	1	500000	774
Pn2	500001	1000000	584
Pn2	1000001	1500000	659
Pn2	1500001	2000000	600
Pn2	2000001	2500000	745
Pn2	2500001	3000000	678
Pn2	3000001	3500000	640
Pn2	3500001	4000000	613
Pn2	4000001	4500000	634
Pn2	4500001	5000000	779
Pn2	5000001	5500000	671
Pn2	5500001	6000000	590
Pn2	6000001	6500000	632
Pn2	6500001	7000000	713
Pn2	7000001	7500000	554
Pn2	7500001	8000000	627
Pn2	8000001	8500000	640
Pn2	8500001	9000000	581
Pn2	9000001	9500000	559
Pn2	9500001	10000000	538
Pn2	10000001	10500000	559
Pn2	10500001	11000000	599
Pn2	11000001	11500000	480
Pn2	11500001	12000000	506
Pn2	12000001	12500000	615
Pn2	12500001	13000000	450
Pn2	13000001	13500000	597
Pn2	13500001	14000000	464
Pn2	14000001	14500000	519
Pn2	14500001	15000000	462
Pn2	15000001	15500000	625
Pn2	15500001	16000000	491
Pn2	16000001	16500000	572
Pn2	16500001	17000000	596
Pn2	17000001	17500000	644
Pn2	17500001	18000000	593
Pn2	18000001	18500000	583
Pn2	18500001	19000000	605
Pn2	19000001	19500000	583
Pn2	19500001	20000000	708
Pn2	20000001	20500000	566
Pn2	20500001	21000000	671
Pn2	21000001	21500000	617
Pn2	21500001	22000000	589
Pn2	22000001	22500000	627
Pn2	22500001	23000000	555
Pn2	23000001	23500000	573
Pn2	23500001	24000000	645
Pn2	24000001	24500000	674
Pn2	24500001	25000000	578
Pn2	25000001	25500000	645
Pn2	25500001	26000000	723
Pn2	26000001	26500000	633
Pn2	26500001	27000000	572
Pn2	27000001	27500000	643
Pn2	27500001	28000000	344
Pn2	28000001	28500000	496
Pn2	28500001	29000000	703
Pn2	29000001	29500000	594
Pn2	29500001	30000000	609
Pn2	30000001	30500000	493
Pn2	30500001	31000000	509
Pn2	31000001	31500000	491
Pn2	31500001	32000000	470
Pn2	32000001	32500000	571
Pn2	32500001	33000000	626
Pn2	33000001	33500000	555
Pn2	33500001	34000000	603
Pn2	34000001	34500000	538
Pn2	34500001	35000000	651
Pn2	35000001	35500000	628
Pn2	35500001	36000000	752
Pn2	36000001	36500000	677
Pn2	36500001	37000000	603
Pn2	37000001	37500000	699
Pn2	37500001	38000000	523
Pn2	38000001	38500000	593
Pn2	38500001	39000000	569
Pn2	39000001	39500000	712
Pn2	39500001	40000000	688
Pn2	40000001	40500000	697
Pn2	40500001	41000000	703
Pn2	41000001	41500000	890
Pn2	41500001	42000000	691
Pn2	42000001	42500000	699
Pn2	42500001	43000000	645
Pn2	43000001	43104928	152
Pn3	1	500000	632
Pn3	500001	1000000	557
Pn3	1000001	1500000	519
Pn3	1500001	2000000	570
Pn3	2000001	2500000	699
Pn3	2500001	3000000	530
Pn3	3000001	3500000	488
Pn3	3500001	4000000	536
Pn3	4000001	4500000	510
Pn3	4500001	5000000	576
Pn3	5000001	5500000	490
Pn3	5500001	6000000	565
Pn3	6000001	6500000	557
Pn3	6500001	7000000	523
Pn3	7000001	7500000	482
Pn3	7500001	8000000	647
Pn3	8000001	8500000	536
Pn3	8500001	9000000	696
Pn3	9000001	9500000	667
Pn3	9500001	10000000	722
Pn3	10000001	10500000	587
Pn3	10500001	11000000	627
Pn3	11000001	11500000	685
Pn3	11500001	12000000	619
Pn3	12000001	12500000	656
Pn3	12500001	13000000	690
Pn3	13000001	13500000	661
Pn3	13500001	14000000	605
Pn3	14000001	14500000	560
Pn3	14500001	15000000	651
Pn3	15000001	15500000	542
Pn3	15500001	16000000	615
Pn3	16000001	16500000	680
Pn3	16500001	17000000	692
Pn3	17000001	17500000	717
Pn3	17500001	18000000	609
Pn3	18000001	18500000	655
Pn3	18500001	19000000	583
Pn3	19000001	19500000	701
Pn3	19500001	20000000	679
Pn3	20000001	20500000	723
Pn3	20500001	21000000	673
Pn3	21000001	21500000	682
Pn3	21500001	22000000	795
Pn3	22000001	22500000	716
Pn3	22500001	23000000	645
Pn3	23000001	23500000	686
Pn3	23500001	24000000	751
Pn3	24000001	24500000	664
Pn3	24500001	25000000	597
Pn3	25000001	25500000	595
Pn3	25500001	26000000	656
Pn3	26000001	26500000	667
Pn3	26500001	27000000	640
Pn3	27000001	27500000	590
Pn3	27500001	28000000	693
Pn3	28000001	28500000	643
Pn3	28500001	29000000	583
Pn3	29000001	29500000	601
Pn3	29500001	30000000	485
Pn3	30000001	30500000	524
Pn3	30500001	31000000	665
Pn3	31000001	31500000	660
Pn3	31500001	32000000	613
Pn3	32000001	32500000	664
Pn3	32500001	33000000	851
Pn3	33000001	33500000	539
Pn3	33500001	34000000	453
Pn3	34000001	34500000	532
Pn3	34500001	35000000	557
Pn3	35000001	35500000	561
Pn3	35500001	36000000	592
Pn3	36000001	36500000	576
Pn3	36500001	37000000	684
Pn3	37000001	37500000	574
Pn3	37500001	38000000	599
Pn3	38000001	38500000	445
Pn3	38500001	39000000	727
Pn3	39000001	39384597	362
Pn4	1	500000	541
Pn4	500001	1000000	479
Pn4	1000001	1500000	464
Pn4	1500001	2000000	489
Pn4	2000001	2500000	501
Pn4	2500001	3000000	591
Pn4	3000001	3500000	723
Pn4	3500001	4000000	648
Pn4	4000001	4500000	677
Pn4	4500001	5000000	671
Pn4	5000001	5500000	633
Pn4	5500001	6000000	632
Pn4	6000001	6500000	618
Pn4	6500001	7000000	724
Pn4	7000001	7500000	620
Pn4	7500001	8000000	725
Pn4	8000001	8500000	720
Pn4	8500001	9000000	640
Pn4	9000001	9500000	576
Pn4	9500001	10000000	577
Pn4	10000001	10500000	568
Pn4	10500001	11000000	684
Pn4	11000001	11500000	639
Pn4	11500001	12000000	694
Pn4	12000001	12500000	296
Pn4	12500001	13000000	329
Pn4	13000001	13500000	309
Pn4	13500001	14000000	324
Pn4	14000001	14500000	351
Pn4	14500001	15000000	409
Pn4	15000001	15500000	551
Pn4	15500001	16000000	421
Pn4	16000001	16500000	626
Pn4	16500001	17000000	647
Pn4	17000001	17500000	603
Pn4	17500001	18000000	562
Pn4	18000001	18500000	622
Pn4	18500001	19000000	604
Pn4	19000001	19500000	567
Pn4	19500001	20000000	560
Pn4	20000001	20500000	668
Pn4	20500001	21000000	606
Pn4	21000001	21500000	630
Pn4	21500001	22000000	731
Pn4	22000001	22500000	716
Pn4	22500001	23000000	639
Pn4	23000001	23500000	685
Pn4	23500001	24000000	730
Pn4	24000001	24500000	648
Pn4	24500001	25000000	536
Pn4	25000001	25500000	531
Pn4	25500001	26000000	588
Pn4	26000001	26500000	679
Pn4	26500001	27000000	666
Pn4	27000001	27500000	566
Pn4	27500001	28000000	716
Pn4	28000001	28500000	636
Pn4	28500001	29000000	564
Pn4	29000001	29500000	667
Pn4	29500001	30000000	671
Pn4	30000001	30500000	576
Pn4	30500001	31000000	581
Pn4	31000001	31500000	603
Pn4	31500001	32000000	538
Pn4	32000001	32500000	574
Pn4	32500001	33000000	534
Pn4	33000001	33500000	541
Pn4	33500001	34000000	502
Pn4	34000001	34500000	474
Pn4	34500001	35000000	520
Pn4	35000001	35500000	494
Pn4	35500001	36000000	524
Pn4	36000001	36500000	575
Pn4	36500001	37000000	565
Pn4	37000001	37189380	139
Pn5	1	500000	571
Pn5	500001	1000000	583
Pn5	1000001	1500000	470
Pn5	1500001	2000000	560
Pn5	2000001	2500000	560
Pn5	2500001	3000000	538
Pn5	3000001	3500000	500
Pn5	3500001	4000000	654
Pn5	4000001	4500000	508
Pn5	4500001	5000000	670
Pn5	5000001	5500000	704
Pn5	5500001	6000000	587
Pn5	6000001	6500000	541
Pn5	6500001	7000000	509
Pn5	7000001	7500000	534
Pn5	7500001	8000000	549
Pn5	8000001	8500000	530
Pn5	8500001	9000000	526
Pn5	9000001	9500000	493
Pn5	9500001	10000000	564
Pn5	10000001	10500000	512
Pn5	10500001	11000000	464
Pn5	11000001	11500000	541
Pn5	11500001	12000000	585
Pn5	12000001	12500000	517
Pn5	12500001	13000000	682
Pn5	13000001	13500000	597
Pn5	13500001	14000000	485
Pn5	14000001	14500000	568
Pn5	14500001	15000000	587
Pn5	15000001	15500000	633
Pn5	15500001	16000000	499
Pn5	16000001	16500000	564
Pn5	16500001	17000000	651
Pn5	17000001	17500000	680
Pn5	17500001	18000000	676
Pn5	18000001	18500000	590
Pn5	18500001	19000000	717
Pn5	19000001	19500000	649
Pn5	19500001	20000000	605
Pn5	20000001	20500000	647
Pn5	20500001	21000000	714
Pn5	21000001	21500000	627
Pn5	21500001	22000000	741
Pn5	22000001	22500000	672
Pn5	22500001	23000000	609
Pn5	23000001	23500000	634
Pn5	23500001	24000000	601
Pn5	24000001	24500000	570
Pn5	24500001	25000000	641
Pn5	25000001	25500000	554
Pn5	25500001	26000000	452
Pn5	26000001	26500000	590
Pn5	26500001	27000000	583
Pn5	27000001	27500000	625
Pn5	27500001	28000000	592
Pn5	28000001	28500000	791
Pn5	28500001	29000000	713
Pn5	29000001	29500000	778
Pn5	29500001	30000000	773
Pn5	30000001	30500000	673
Pn5	30500001	31000000	657
Pn5	31000001	31500000	783
Pn5	31500001	32000000	695
Pn5	32000001	32500000	629
Pn5	32500001	33000000	597
Pn5	33000001	33500000	567
Pn5	33500001	34000000	694
Pn5	34000001	34500000	895
Pn5	34500001	35000000	637
Pn5	35000001	35500000	669
Pn5	35500001	36000000	551
Pn5	36000001	36500000	650
Pn5	36500001	36778867	355
Pn6	1	500000	630
Pn6	500001	1000000	648
Pn6	1000001	1500000	593
Pn6	1500001	2000000	591
Pn6	2000001	2500000	511
Pn6	2500001	3000000	597
Pn6	3000001	3500000	691
Pn6	3500001	4000000	712
Pn6	4000001	4500000	627
Pn6	4500001	5000000	584
Pn6	5000001	5500000	632
Pn6	5500001	6000000	588
Pn6	6000001	6500000	603
Pn6	6500001	7000000	578
Pn6	7000001	7500000	442
Pn6	7500001	8000000	469
Pn6	8000001	8500000	503
Pn6	8500001	9000000	440
Pn6	9000001	9500000	397
Pn6	9500001	10000000	667
Pn6	10000001	10500000	494
Pn6	10500001	11000000	532
Pn6	11000001	11500000	622
Pn6	11500001	12000000	607
Pn6	12000001	12500000	543
Pn6	12500001	13000000	562
Pn6	13000001	13500000	757
Pn6	13500001	14000000	696
Pn6	14000001	14500000	619
Pn6	14500001	15000000	568
Pn6	15000001	15500000	531
Pn6	15500001	16000000	662
Pn6	16000001	16500000	469
Pn6	16500001	17000000	352
Pn6	17000001	17500000	497
Pn6	17500001	18000000	548
Pn6	18000001	18500000	582
Pn6	18500001	19000000	685
Pn6	19000001	19500000	596
Pn6	19500001	20000000	570
Pn6	20000001	20500000	460
Pn6	20500001	21000000	429
Pn6	21000001	21500000	478
Pn6	21500001	22000000	368
Pn6	22000001	22500000	473
Pn6	22500001	23000000	476
Pn6	23000001	23500000	490
Pn6	23500001	24000000	552
Pn6	24000001	24500000	622
Pn6	24500001	25000000	636
Pn6	25000001	25500000	648
Pn6	25500001	26000000	668
Pn6	26000001	26500000	661
Pn6	26500001	27000000	627
Pn6	27000001	27500000	488
Pn6	27500001	28000000	616
Pn6	28000001	28500000	572
Pn6	28500001	29000000	513
Pn6	29000001	29500000	498
Pn6	29500001	30000000	530
Pn6	30000001	30500000	427
Pn6	30500001	31000000	438
Pn6	31000001	31500000	548
Pn6	31500001	32000000	490
Pn6	32000001	32500000	507
Pn6	32500001	33000000	446
Pn6	33000001	33500000	515
Pn6	33500001	33612360	184
Pn7	1	500000	612
Pn7	500001	1000000	534
Pn7	1000001	1500000	522
Pn7	1500001	2000000	584
Pn7	2000001	2500000	546
Pn7	2500001	3000000	586
Pn7	3000001	3500000	609
Pn7	3500001	4000000	623
Pn7	4000001	4500000	591
Pn7	4500001	5000000	650
Pn7	5000001	5500000	537
Pn7	5500001	6000000	600
Pn7	6000001	6500000	562
Pn7	6500001	7000000	384
Pn7	7000001	7500000	498
Pn7	7500001	8000000	556
Pn7	8000001	8500000	457
Pn7	8500001	9000000	506
Pn7	9000001	9500000	528
Pn7	9500001	10000000	503
Pn7	10000001	10500000	456
Pn7	10500001	11000000	467
Pn7	11000001	11500000	475
Pn7	11500001	12000000	450
Pn7	12000001	12500000	477
Pn7	12500001	13000000	509
Pn7	13000001	13500000	602
Pn7	13500001	14000000	518
Pn7	14000001	14500000	613
Pn7	14500001	15000000	523
Pn7	15000001	15500000	634
Pn7	15500001	16000000	522
Pn7	16000001	16500000	447
Pn7	16500001	17000000	610
Pn7	17000001	17500000	660
Pn7	17500001	18000000	709
Pn7	18000001	18500000	613
Pn7	18500001	19000000	652
Pn7	19000001	19500000	593
Pn7	19500001	20000000	693
Pn7	20000001	20500000	577
Pn7	20500001	21000000	630
Pn7	21000001	21500000	653
Pn7	21500001	22000000	606
Pn7	22000001	22500000	671
Pn7	22500001	23000000	646
Pn7	23000001	23500000	587
Pn7	23500001	24000000	562
Pn7	24000001	24500000	440
Pn7	24500001	25000000	500
Pn7	25000001	25500000	585
Pn7	25500001	26000000	549
Pn7	26000001	26500000	652
Pn7	26500001	27000000	684
Pn7	27000001	27500000	652
Pn7	27500001	28000000	698
Pn7	28000001	28500000	675
Pn7	28500001	29000000	688
Pn7	29000001	29500000	708
Pn7	29500001	30000000	864
Pn7	30000001	30500000	755
Pn7	30500001	31000000	684
Pn7	31000001	31500000	654
Pn7	31500001	32000000	549
Pn7	32000001	32500000	542
Pn7	32500001	32737202	271
Pn8	1	500000	549
Pn8	500001	1000000	516
Pn8	1000001	1500000	444
Pn8	1500001	2000000	525
Pn8	2000001	2500000	506
Pn8	2500001	3000000	660
Pn8	3000001	3500000	546
Pn8	3500001	4000000	620
Pn8	4000001	4500000	719
Pn8	4500001	5000000	714
Pn8	5000001	5500000	832
Pn8	5500001	6000000	593
Pn8	6000001	6500000	600
Pn8	6500001	7000000	625
Pn8	7000001	7500000	658
Pn8	7500001	8000000	612
Pn8	8000001	8500000	667
Pn8	8500001	9000000	649
Pn8	9000001	9500000	683
Pn8	9500001	10000000	630
Pn8	10000001	10500000	596
Pn8	10500001	11000000	503
Pn8	11000001	11500000	532
Pn8	11500001	12000000	524
Pn8	12000001	12500000	514
Pn8	12500001	13000000	595
Pn8	13000001	13500000	558
Pn8	13500001	14000000	603
Pn8	14000001	14500000	627
Pn8	14500001	15000000	645
Pn8	15000001	15500000	715
Pn8	15500001	16000000	647
Pn8	16000001	16500000	574
Pn8	16500001	17000000	607
Pn8	17000001	17500000	608
Pn8	17500001	18000000	746
Pn8	18000001	18500000	673
Pn8	18500001	19000000	781
Pn8	19000001	19500000	624
Pn8	19500001	20000000	615
Pn8	20000001	20500000	592
Pn8	20500001	21000000	599
Pn8	21000001	21500000	595
Pn8	21500001	22000000	685
Pn8	22000001	22500000	582
Pn8	22500001	23000000	605
Pn8	23000001	23500000	630
Pn8	23500001	24000000	591
Pn8	24000001	24500000	619
Pn8	24500001	25000000	553
Pn8	25000001	25500000	582
Pn8	25500001	26000000	495
Pn8	26000001	26500000	476
Pn8	26500001	27000000	576
Pn8	27000001	27500000	472
Pn8	27500001	28000000	647
Pn8	28000001	28500000	559
Pn8	28500001	29000000	525
Pn8	29000001	29500000	486
Pn8	29500001	30000000	444
Pn8	30000001	30500000	523
Pn8	30500001	31000000	535
Pn8	31000001	31500000	529
Pn8	31500001	32000000	570
Pn8	32000001	32500000	644
Pn8	32500001	32725476	303
Pn9	1	500000	547
Pn9	500001	1000000	579
Pn9	1000001	1500000	518
Pn9	1500001	2000000	563
Pn9	2000001	2500000	523
Pn9	2500001	3000000	554
Pn9	3000001	3500000	509
Pn9	3500001	4000000	555
Pn9	4000001	4500000	579
Pn9	4500001	5000000	518
Pn9	5000001	5500000	485
Pn9	5500001	6000000	489
Pn9	6000001	6500000	634
Pn9	6500001	7000000	494
Pn9	7000001	7500000	536
Pn9	7500001	8000000	706
Pn9	8000001	8500000	473
Pn9	8500001	9000000	536
Pn9	9000001	9500000	515
Pn9	9500001	10000000	633
Pn9	10000001	10500000	611
Pn9	10500001	11000000	595
Pn9	11000001	11500000	712
Pn9	11500001	12000000	635
Pn9	12000001	12500000	581
Pn9	12500001	13000000	567
Pn9	13000001	13500000	627
Pn9	13500001	14000000	613
Pn9	14000001	14500000	667
Pn9	14500001	15000000	637
Pn9	15000001	15500000	688
Pn9	15500001	16000000	667
Pn9	16000001	16500000	619
Pn9	16500001	17000000	556
Pn9	17000001	17500000	618
Pn9	17500001	18000000	456
Pn9	18000001	18500000	564
Pn9	18500001	19000000	503
Pn9	19000001	19500000	439
Pn9	19500001	20000000	554
Pn9	20000001	20500000	474
Pn9	20500001	21000000	654
Pn9	21000001	21500000	521
Pn9	21500001	22000000	494
Pn9	22000001	22500000	404
Pn9	22500001	23000000	252
Pn9	23000001	23500000	576
Pn9	23500001	24000000	719
Pn9	24000001	24500000	643
Pn9	24500001	25000000	604
Pn9	25000001	25500000	525
Pn9	25500001	26000000	582
Pn9	26000001	26500000	707
Pn9	26500001	27000000	700
Pn9	27000001	27500000	631
Pn9	27500001	28000000	750
Pn9	28000001	28500000	759
Pn9	28500001	29000000	750
Pn9	29000001	29500000	703
Pn9	29500001	30000000	602
Pn9	30000001	30500000	656
Pn9	30500001	31000000	803
Pn9	31000001	31500000	845
Pn9	31500001	32000000	657
Pn9	32000001	32482239	526
Pn10	1	500000	639
Pn10	500001	1000000	437
Pn10	1000001	1500000	436
Pn10	1500001	2000000	559
Pn10	2000001	2500000	649
Pn10	2500001	3000000	648
Pn10	3000001	3500000	661
Pn10	3500001	4000000	612
Pn10	4000001	4500000	718
Pn10	4500001	5000000	602
Pn10	5000001	5500000	652
Pn10	5500001	6000000	720
Pn10	6000001	6500000	677
Pn10	6500001	7000000	553
Pn10	7000001	7500000	634
Pn10	7500001	8000000	448
Pn10	8000001	8500000	287
Pn10	8500001	9000000	371
Pn10	9000001	9500000	456
Pn10	9500001	10000000	181
Pn10	10000001	10500000	354
Pn10	10500001	11000000	413
Pn10	11000001	11500000	464
Pn10	11500001	12000000	579
Pn10	12000001	12500000	641
Pn10	12500001	13000000	578
Pn10	13000001	13500000	677
Pn10	13500001	14000000	632
Pn10	14000001	14500000	453
Pn10	14500001	15000000	514
Pn10	15000001	15500000	641
Pn10	15500001	16000000	649
Pn10	16000001	16500000	615
Pn10	16500001	17000000	611
Pn10	17000001	17500000	661
Pn10	17500001	18000000	594
Pn10	18000001	18500000	633
Pn10	18500001	19000000	673
Pn10	19000001	19500000	606
Pn10	19500001	20000000	645
Pn10	20000001	20500000	576
Pn10	20500001	21000000	666
Pn10	21000001	21500000	608
Pn10	21500001	22000000	637
Pn10	22000001	22500000	631
Pn10	22500001	23000000	602
Pn10	23000001	23500000	645
Pn10	23500001	24000000	679
Pn10	24000001	24500000	506
Pn10	24500001	25000000	724
Pn10	25000001	25500000	617
Pn10	25500001	26000000	499
Pn10	26000001	26500000	557
Pn10	26500001	27000000	463
Pn10	27000001	27500000	540
Pn10	27500001	28000000	483
Pn10	28000001	28500000	519
Pn10	28500001	29000000	520
Pn10	29000001	29500000	447
Pn10	29500001	30000000	512
Pn10	30000001	30500000	581
Pn10	30500001	31000000	460
Pn10	31000001	31231022	247
Pn11	1	500000	718
Pn11	500001	1000000	642
Pn11	1000001	1500000	565
Pn11	1500001	2000000	653
Pn11	2000001	2500000	698
Pn11	2500001	3000000	670
Pn11	3000001	3500000	616
Pn11	3500001	4000000	754
Pn11	4000001	4500000	612
Pn11	4500001	5000000	661
Pn11	5000001	5500000	637
Pn11	5500001	6000000	570
Pn11	6000001	6500000	636
Pn11	6500001	7000000	528
Pn11	7000001	7500000	636
Pn11	7500001	8000000	572
Pn11	8000001	8500000	514
Pn11	8500001	9000000	595
Pn11	9000001	9500000	501
Pn11	9500001	10000000	505
Pn11	10000001	10500000	390
Pn11	10500001	11000000	577
Pn11	11000001	11500000	417
Pn11	11500001	12000000	576
Pn11	12000001	12500000	597
Pn11	12500001	13000000	642
Pn11	13000001	13500000	629
Pn11	13500001	14000000	600
Pn11	14000001	14500000	516
Pn11	14500001	15000000	594
Pn11	15000001	15500000	659
Pn11	15500001	16000000	574
Pn11	16000001	16500000	618
Pn11	16500001	17000000	575
Pn11	17000001	17500000	559
Pn11	17500001	18000000	614
Pn11	18000001	18500000	655
Pn11	18500001	19000000	557
Pn11	19000001	19500000	754
Pn11	19500001	20000000	603
Pn11	20000001	20500000	621
Pn11	20500001	21000000	613
Pn11	21000001	21500000	551
Pn11	21500001	22000000	520
Pn11	22000001	22500000	467
Pn11	22500001	23000000	538
Pn11	23000001	23500000	568
Pn11	23500001	24000000	611
Pn11	24000001	24500000	467
Pn11	24500001	25000000	474
Pn11	25000001	25500000	467
Pn11	25500001	26000000	485
Pn11	26000001	26500000	498
Pn11	26500001	27000000	631
Pn11	27000001	27500000	481
Pn11	27500001	28000000	481
Pn11	28000001	28500000	548
Pn11	28500001	29000000	603
Pn11	29000001	29500000	656
Pn11	29500001	29812524	347
Pn12	1	500000	692
Pn12	500001	1000000	638
Pn12	1000001	1500000	692
Pn12	1500001	2000000	611
Pn12	2000001	2500000	673
Pn12	2500001	3000000	611
Pn12	3000001	3500000	679
Pn12	3500001	4000000	656
Pn12	4000001	4500000	598
Pn12	4500001	5000000	750
Pn12	5000001	5500000	665
Pn12	5500001	6000000	666
Pn12	6000001	6500000	652
Pn12	6500001	7000000	627
Pn12	7000001	7500000	662
Pn12	7500001	8000000	581
Pn12	8000001	8500000	602
Pn12	8500001	9000000	469
Pn12	9000001	9500000	540
Pn12	9500001	10000000	642
Pn12	10000001	10500000	556
Pn12	10500001	11000000	506
Pn12	11000001	11500000	602
Pn12	11500001	12000000	631
Pn12	12000001	12500000	606
Pn12	12500001	13000000	601
Pn12	13000001	13500000	658
Pn12	13500001	14000000	634
Pn12	14000001	14500000	459
Pn12	14500001	15000000	457
Pn12	15000001	15500000	543
Pn12	15500001	16000000	697
Pn12	16000001	16500000	661
Pn12	16500001	17000000	613
Pn12	17000001	17500000	649
Pn12	17500001	18000000	533
Pn12	18000001	18500000	669
Pn12	18500001	19000000	698
Pn12	19000001	19500000	501
Pn12	19500001	20000000	661
Pn12	20000001	20500000	642
Pn12	20500001	21000000	676
Pn12	21000001	21500000	509
Pn12	21500001	22000000	604
Pn12	22000001	22500000	517
Pn12	22500001	23000000	636
Pn12	23000001	23500000	501
Pn12	23500001	24000000	464
Pn12	24000001	24500000	536
Pn12	24500001	25000000	510
Pn12	25000001	25500000	504
Pn12	25500001	26000000	634
Pn12	26000001	26500000	622
Pn12	26500001	27000000	594
Pn12	27000001	27500000	507
Pn12	27500001	28000000	537
Pn12	28000001	28500000	482
Pn12	28500001	29000000	663
Pn12	29000001	29500000	567
Pn12	29500001	29600758	136
Pn13	1	500000	553
Pn13	500001	1000000	266
Pn13	1000001	1500000	484
Pn13	1500001	2000000	480
Pn13	2000001	2500000	501
Pn13	2500001	3000000	451
Pn13	3000001	3500000	561
Pn13	3500001	4000000	515
Pn13	4000001	4500000	467
Pn13	4500001	5000000	500
Pn13	5000001	5500000	583
Pn13	5500001	6000000	609
Pn13	6000001	6500000	591
Pn13	6500001	7000000	588
Pn13	7000001	7500000	638
Pn13	7500001	8000000	638
Pn13	8000001	8500000	580
Pn13	8500001	9000000	662
Pn13	9000001	9500000	633
Pn13	9500001	10000000	621
Pn13	10000001	10500000	630
Pn13	10500001	11000000	628
Pn13	11000001	11500000	806
Pn13	11500001	12000000	689
Pn13	12000001	12500000	602
Pn13	12500001	13000000	483
Pn13	13000001	13500000	609
Pn13	13500001	14000000	567
Pn13	14000001	14500000	677
Pn13	14500001	15000000	598
Pn13	15000001	15500000	631
Pn13	15500001	16000000	606
Pn13	16000001	16500000	560
Pn13	16500001	17000000	583
Pn13	17000001	17500000	474
Pn13	17500001	18000000	586
Pn13	18000001	18500000	575
Pn13	18500001	19000000	444
Pn13	19000001	19500000	556
Pn13	19500001	20000000	516
Pn13	20000001	20500000	510
Pn13	20500001	21000000	544
Pn13	21000001	21500000	503
Pn13	21500001	22000000	565
Pn13	22000001	22500000	559
Pn13	22500001	23000000	468
Pn13	23000001	23500000	573
Pn13	23500001	24000000	568
Pn13	24000001	24500000	601
Pn13	24500001	25000000	617
Pn13	25000001	25500000	564
Pn13	25500001	26000000	551
Pn13	26000001	26500000	627
Pn13	26500001	27000000	591
Pn13	27000001	27500000	552
Pn13	27500001	28000000	580
Pn13	28000001	28500000	544
Pn13	28500001	29000000	675
Pn13	29000001	29427894	677
Pn14	1	500000	604
Pn14	500001	1000000	540
Pn14	1000001	1500000	507
Pn14	1500001	2000000	593
Pn14	2000001	2500000	677
Pn14	2500001	3000000	723
Pn14	3000001	3500000	662
Pn14	3500001	4000000	714
Pn14	4000001	4500000	634
Pn14	4500001	5000000	631
Pn14	5000001	5500000	551
Pn14	5500001	6000000	534
Pn14	6000001	6500000	494
Pn14	6500001	7000000	468
Pn14	7000001	7500000	524
Pn14	7500001	8000000	482
Pn14	8000001	8500000	500
Pn14	8500001	9000000	407
Pn14	9000001	9500000	397
Pn14	9500001	10000000	504
Pn14	10000001	10500000	502
Pn14	10500001	11000000	514
Pn14	11000001	11500000	410
Pn14	11500001	12000000	425
Pn14	12000001	12500000	421
Pn14	12500001	13000000	468
Pn14	13000001	13500000	463
Pn14	13500001	14000000	464
Pn14	14000001	14500000	552
Pn14	14500001	15000000	588
Pn14	15000001	15500000	557
Pn14	15500001	16000000	646
Pn14	16000001	16500000	593
Pn14	16500001	17000000	661
Pn14	17000001	17500000	754
Pn14	17500001	18000000	629
Pn14	18000001	18500000	629
Pn14	18500001	19000000	592
Pn14	19000001	19500000	625
Pn14	19500001	20000000	626
Pn14	20000001	20500000	760
Pn14	20500001	21000000	594
Pn14	21000001	21500000	741
Pn14	21500001	22000000	600
Pn14	22000001	22500000	682
Pn14	22500001	23000000	623
Pn14	23000001	23500000	545
Pn14	23500001	24000000	570
Pn14	24000001	24500000	589
Pn14	24500001	25000000	540
Pn14	25000001	25500000	523
Pn14	25500001	26000000	391
Pn14	26000001	26500000	473
Pn14	26500001	27000000	485
Pn14	27000001	27500000	476
Pn14	27500001	28000000	484
Pn14	28000001	28500000	456
Pn14	28500001	29000000	469
Pn14	29000001	29032553	62
Pn15	1	500000	478
Pn15	500001	1000000	457
Pn15	1000001	1500000	568
Pn15	1500001	2000000	720
Pn15	2000001	2500000	595
Pn15	2500001	3000000	531
Pn15	3000001	3500000	599
Pn15	3500001	4000000	549
Pn15	4000001	4500000	496
Pn15	4500001	5000000	709
Pn15	5000001	5500000	595
Pn15	5500001	6000000	616
Pn15	6000001	6500000	629
Pn15	6500001	7000000	659
Pn15	7000001	7500000	628
Pn15	7500001	8000000	617
Pn15	8000001	8500000	643
Pn15	8500001	9000000	519
Pn15	9000001	9500000	582
Pn15	9500001	10000000	645
Pn15	10000001	10500000	476
Pn15	10500001	11000000	671
Pn15	11000001	11500000	514
Pn15	11500001	12000000	418
Pn15	12000001	12500000	574
Pn15	12500001	13000000	417
Pn15	13000001	13500000	489
Pn15	13500001	14000000	494
Pn15	14000001	14500000	694
Pn15	14500001	15000000	596
Pn15	15000001	15500000	636
Pn15	15500001	16000000	589
Pn15	16000001	16500000	691
Pn15	16500001	17000000	728
Pn15	17000001	17500000	603
Pn15	17500001	18000000	612
Pn15	18000001	18500000	642
Pn15	18500001	19000000	501
Pn15	19000001	19500000	572
Pn15	19500001	20000000	666
Pn15	20000001	20500000	692
Pn15	20500001	21000000	504
Pn15	21000001	21500000	652
Pn15	21500001	22000000	626
Pn15	22000001	22500000	563
Pn15	22500001	23000000	510
Pn15	23000001	23500000	576
Pn15	23500001	24000000	572
Pn15	24000001	24500000	485
Pn15	24500001	25000000	476
Pn15	25000001	25500000	491
Pn15	25500001	26000000	484
Pn15	26000001	26500000	581
Pn15	26500001	27000000	488
Pn15	27000001	27500000	507
Pn15	27500001	28000000	510
Pn15	28000001	28500000	501
Pn15	28500001	28693427	349
Pn16	1	500000	457
Pn16	500001	1000000	476
Pn16	1000001	1500000	634
Pn16	1500001	2000000	631
Pn16	2000001	2500000	694
Pn16	2500001	3000000	555
Pn16	3000001	3500000	627
Pn16	3500001	4000000	652
Pn16	4000001	4500000	672
Pn16	4500001	5000000	711
Pn16	5000001	5500000	631
Pn16	5500001	6000000	566
Pn16	6000001	6500000	620
Pn16	6500001	7000000	577
Pn16	7000001	7500000	703
Pn16	7500001	8000000	653
Pn16	8000001	8500000	719
Pn16	8500001	9000000	689
Pn16	9000001	9500000	578
Pn16	9500001	10000000	582
Pn16	10000001	10500000	719
Pn16	10500001	11000000	650
Pn16	11000001	11500000	545
Pn16	11500001	12000000	515
Pn16	12000001	12500000	518
Pn16	12500001	13000000	505
Pn16	13000001	13500000	503
Pn16	13500001	14000000	475
Pn16	14000001	14500000	563
Pn16	14500001	15000000	560
Pn16	15000001	15500000	522
Pn16	15500001	16000000	635
Pn16	16000001	16500000	634
Pn16	16500001	17000000	671
Pn16	17000001	17500000	587
Pn16	17500001	18000000	623
Pn16	18000001	18500000	650
Pn16	18500001	19000000	621
Pn16	19000001	19500000	651
Pn16	19500001	20000000	633
Pn16	20000001	20500000	700
Pn16	20500001	21000000	726
Pn16	21000001	21500000	718
Pn16	21500001	22000000	673
Pn16	22000001	22500000	647
Pn16	22500001	23000000	605
Pn16	23000001	23500000	551
Pn16	23500001	24000000	482
Pn16	24000001	24500000	535
Pn16	24500001	25000000	533
Pn16	25000001	25500000	552
Pn16	25500001	26000000	471
Pn16	26000001	26500000	502
Pn16	26500001	27000000	575
Pn16	27000001	27500000	609
Pn16	27500001	27948387	466
Pn17	1	500000	622
Pn17	500001	1000000	556
Pn17	1000001	1500000	622
Pn17	1500001	2000000	630
Pn17	2000001	2500000	655
Pn17	2500001	3000000	616
Pn17	3000001	3500000	646
Pn17	3500001	4000000	726
Pn17	4000001	4500000	663
Pn17	4500001	5000000	596
Pn17	5000001	5500000	679
Pn17	5500001	6000000	730
Pn17	6000001	6500000	761
Pn17	6500001	7000000	550
Pn17	7000001	7500000	528
Pn17	7500001	8000000	546
Pn17	8000001	8500000	378
Pn17	8500001	9000000	486
Pn17	9000001	9500000	469
Pn17	9500001	10000000	467
Pn17	10000001	10500000	523
Pn17	10500001	11000000	458
Pn17	11000001	11500000	547
Pn17	11500001	12000000	610
Pn17	12000001	12500000	671
Pn17	12500001	13000000	682
Pn17	13000001	13500000	579
Pn17	13500001	14000000	638
Pn17	14000001	14500000	577
Pn17	14500001	15000000	631
Pn17	15000001	15500000	559
Pn17	15500001	16000000	703
Pn17	16000001	16500000	684
Pn17	16500001	17000000	699
Pn17	17000001	17500000	743
Pn17	17500001	18000000	588
Pn17	18000001	18500000	705
Pn17	18500001	19000000	605
Pn17	19000001	19500000	678
Pn17	19500001	20000000	584
Pn17	20000001	20500000	524
Pn17	20500001	21000000	511
Pn17	21000001	21500000	572
Pn17	21500001	22000000	447
Pn17	22000001	22500000	521
Pn17	22500001	23000000	577
Pn17	23000001	23500000	464
Pn17	23500001	24000000	488
Pn17	24000001	24500000	595
Pn17	24500001	25000000	564
Pn17	25000001	25500000	571
Pn17	25500001	25720905	258
Pn18	1	500000	623
Pn18	500001	1000000	627
Pn18	1000001	1500000	646
Pn18	1500001	2000000	639
Pn18	2000001	2500000	600
Pn18	2500001	3000000	614
Pn18	3000001	3500000	589
Pn18	3500001	4000000	642
Pn18	4000001	4500000	664
Pn18	4500001	5000000	616
Pn18	5000001	5500000	618
Pn18	5500001	6000000	692
Pn18	6000001	6500000	768
Pn18	6500001	7000000	722
Pn18	7000001	7500000	613
Pn18	7500001	8000000	734
Pn18	8000001	8500000	584
Pn18	8500001	9000000	648
Pn18	9000001	9500000	678
Pn18	9500001	10000000	671
Pn18	10000001	10500000	593
Pn18	10500001	11000000	619
Pn18	11000001	11500000	578
Pn18	11500001	12000000	439
Pn18	12000001	12500000	558
Pn18	12500001	13000000	458
Pn18	13000001	13500000	533
Pn18	13500001	14000000	609
Pn18	14000001	14500000	532
Pn18	14500001	15000000	473
Pn18	15000001	15500000	663
Pn18	15500001	16000000	545
Pn18	16000001	16500000	684
Pn18	16500001	17000000	604
Pn18	17000001	17500000	581
Pn18	17500001	18000000	678
Pn18	18000001	18500000	704
Pn18	18500001	19000000	703
Pn18	19000001	19500000	645
Pn18	19500001	20000000	622
Pn18	20000001	20500000	643
Pn18	20500001	21000000	732
Pn18	21000001	21500000	683
Pn18	21500001	22000000	661
Pn18	22000001	22500000	635
Pn18	22500001	23000000	574
Pn18	23000001	23500000	488
Pn18	23500001	24000000	545
Pn18	24000001	24500000	531
Pn18	24500001	25000000	698
Pn18	25000001	25500000	682
Pn18	25500001	25555373	93
Pn19	1	500000	532
Pn19	500001	1000000	642
Pn19	1000001	1500000	658
Pn19	1500001	2000000	586
Pn19	2000001	2500000	655
Pn19	2500001	3000000	690
Pn19	3000001	3500000	646
Pn19	3500001	4000000	627
Pn19	4000001	4500000	605
Pn19	4500001	5000000	575
Pn19	5000001	5500000	741
Pn19	5500001	6000000	492
Pn19	6000001	6500000	664
Pn19	6500001	7000000	718
Pn19	7000001	7500000	534
Pn19	7500001	8000000	679
Pn19	8000001	8500000	664
Pn19	8500001	9000000	606
Pn19	9000001	9500000	521
Pn19	9500001	10000000	603
Pn19	10000001	10500000	627
Pn19	10500001	11000000	681
Pn19	11000001	11500000	559
Pn19	11500001	12000000	529
Pn19	12000001	12500000	574
Pn19	12500001	13000000	647
Pn19	13000001	13500000	520
Pn19	13500001	14000000	595
Pn19	14000001	14500000	468
Pn19	14500001	15000000	566
Pn19	15000001	15500000	521
Pn19	15500001	16000000	516
Pn19	16000001	16500000	600
Pn19	16500001	17000000	633
Pn19	17000001	17500000	491
Pn19	17500001	18000000	575
Pn19	18000001	18500000	557
Pn19	18500001	19000000	670
Pn19	19000001	19500000	634
Pn19	19500001	20000000	773
Pn19	20000001	20500000	722
Pn19	20500001	21000000	632
Pn19	21000001	21500000	685
Pn19	21500001	22000000	678
Pn19	22000001	22500000	673
Pn19	22500001	23000000	558
Pn19	23000001	23500000	571
Pn19	23500001	24000000	476
Pn19	24000001	24500000	532
Pn19	24500001	24808771	302
Pn20	1	500000	547
Pn20	500001	1000000	510
Pn20	1000001	1500000	477
Pn20	1500001	2000000	683
Pn20	2000001	2500000	542
Pn20	2500001	3000000	520
Pn20	3000001	3500000	504
Pn20	3500001	4000000	558
Pn20	4000001	4500000	584
Pn20	4500001	5000000	581
Pn20	5000001	5500000	471
Pn20	5500001	6000000	572
Pn20	6000001	6500000	517
Pn20	6500001	7000000	530
Pn20	7000001	7500000	797
Pn20	7500001	8000000	625
Pn20	8000001	8500000	601
Pn20	8500001	9000000	685
Pn20	9000001	9500000	645
Pn20	9500001	10000000	658
Pn20	10000001	10500000	698
Pn20	10500001	11000000	678
Pn20	11000001	11500000	646
Pn20	11500001	12000000	706
Pn20	12000001	12500000	610
Pn20	12500001	13000000	550
Pn20	13000001	13500000	560
Pn20	13500001	14000000	424
Pn20	14000001	14500000	455
Pn20	14500001	15000000	585
Pn20	15000001	15500000	610
Pn20	15500001	16000000	523
Pn20	16000001	16500000	619
Pn20	16500001	17000000	652
Pn20	17000001	17500000	628
Pn20	17500001	18000000	616
Pn20	18000001	18500000	610
Pn20	18500001	19000000	620
Pn20	19000001	19500000	632
Pn20	19500001	20000000	746
Pn20	20000001	20500000	776
Pn20	20500001	21000000	633
Pn20	21000001	21500000	591
Pn20	21500001	22000000	561
Pn20	22000001	22500000	494
Pn20	22500001	23000000	624
Pn20	23000001	23500000	737
Pn20	23500001	24000000	606
Pn20	24000001	24284306	360
Pn21	1	500000	516
Pn21	500001	1000000	688
Pn21	1000001	1500000	767
Pn21	1500001	2000000	811
Pn21	2000001	2500000	844
Pn21	2500001	3000000	742
Pn21	3000001	3500000	691
Pn21	3500001	4000000	686
Pn21	4000001	4500000	656
Pn21	4500001	5000000	614
Pn21	5000001	5500000	760
Pn21	5500001	6000000	638
Pn21	6000001	6500000	572
Pn21	6500001	7000000	631
Pn21	7000001	7500000	552
Pn21	7500001	8000000	616
Pn21	8000001	8500000	614
Pn21	8500001	9000000	488
Pn21	9000001	9500000	521
Pn21	9500001	10000000	510
Pn21	10000001	10500000	460
Pn21	10500001	11000000	609
Pn21	11000001	11500000	715
Pn21	11500001	12000000	666
Pn21	12000001	12500000	720
Pn21	12500001	13000000	715
Pn21	13000001	13500000	643
Pn21	13500001	14000000	686
Pn21	14000001	14500000	677
Pn21	14500001	15000000	685
Pn21	15000001	15500000	683
Pn21	15500001	16000000	715
Pn21	16000001	16500000	627
Pn21	16500001	17000000	637
Pn21	17000001	17500000	627
Pn21	17500001	18000000	778
Pn21	18000001	18500000	847
Pn21	18500001	19000000	524
Pn21	19000001	19500000	596
Pn21	19500001	20000000	500
Pn21	20000001	20500000	468
Pn21	20500001	21000000	705
Pn21	21000001	21500000	691
Pn21	21500001	22000000	621
Pn21	22000001	22260265	292
Pn22	1	500000	527
Pn22	500001	1000000	650
Pn22	1000001	1500000	527
Pn22	1500001	2000000	613
Pn22	2000001	2500000	553
Pn22	2500001	3000000	536
Pn22	3000001	3500000	672
Pn22	3500001	4000000	675
Pn22	4000001	4500000	646
Pn22	4500001	5000000	679
Pn22	5000001	5500000	565
Pn22	5500001	6000000	683
Pn22	6000001	6500000	689
Pn22	6500001	7000000	570
Pn22	7000001	7500000	573
Pn22	7500001	8000000	499
Pn22	8000001	8500000	479
Pn22	8500001	9000000	517
Pn22	9000001	9500000	540
Pn22	9500001	10000000	622
Pn22	10000001	10500000	639
Pn22	10500001	11000000	579
Pn22	11000001	11500000	606
Pn22	11500001	12000000	742
Pn22	12000001	12500000	653
Pn22	12500001	13000000	674
Pn22	13000001	13500000	677
Pn22	13500001	14000000	673
Pn22	14000001	14500000	660
Pn22	14500001	15000000	558
Pn22	15000001	15500000	624
Pn22	15500001	16000000	633
Pn22	16000001	16500000	580
Pn22	16500001	17000000	553
Pn22	17000001	17500000	555
Pn22	17500001	18000000	539
Pn22	18000001	18500000	442
Pn22	18500001	19000000	465
Pn22	19000001	19500000	417
Pn22	19500001	20000000	512
Pn22	20000001	20500000	566
Pn22	20500001	21000000	446
Pn22	21000001	21500000	451
Pn22	21500001	22000000	586
Pn22	22000001	22167516	152
Pn23	1	500000	594
Pn23	500001	1000000	464
Pn23	1000001	1500000	547
Pn23	1500001	2000000	668
Pn23	2000001	2500000	567
Pn23	2500001	3000000	668
Pn23	3000001	3500000	547
Pn23	3500001	4000000	648
Pn23	4000001	4500000	637
Pn23	4500001	5000000	733
Pn23	5000001	5500000	686
Pn23	5500001	6000000	597
Pn23	6000001	6500000	694
Pn23	6500001	7000000	682
Pn23	7000001	7500000	691
Pn23	7500001	8000000	600
Pn23	8000001	8500000	527
Pn23	8500001	9000000	620
Pn23	9000001	9500000	664
Pn23	9500001	10000000	682
Pn23	10000001	10500000	650
Pn23	10500001	11000000	712
Pn23	11000001	11500000	677
Pn23	11500001	12000000	633
Pn23	12000001	12500000	646
Pn23	12500001	13000000	665
Pn23	13000001	13500000	629
Pn23	13500001	14000000	699
Pn23	14000001	14500000	633
Pn23	14500001	15000000	573
Pn23	15000001	15500000	574
Pn23	15500001	16000000	535
Pn23	16000001	16500000	551
Pn23	16500001	17000000	613
Pn23	17000001	17500000	560
Pn23	17500001	18000000	542
Pn23	18000001	18500000	579
Pn23	18500001	19000000	463
Pn23	19000001	19500000	464
Pn23	19500001	20000000	442
Pn23	20000001	20442519	469
Pn24	1	500000	468
Pn24	500001	1000000	483
Pn24	1000001	1500000	651
Pn24	1500001	2000000	602
Pn24	2000001	2500000	534
Pn24	2500001	3000000	387
Pn24	3000001	3500000	539
Pn24	3500001	4000000	588
Pn24	4000001	4500000	516
Pn24	4500001	5000000	471
Pn24	5000001	5500000	515
Pn24	5500001	6000000	647
Pn24	6000001	6500000	532
Pn24	6500001	7000000	641
Pn24	7000001	7500000	706
Pn24	7500001	8000000	582
Pn24	8000001	8500000	678
Pn24	8500001	9000000	645
Pn24	9000001	9500000	626
Pn24	9500001	10000000	763
Pn24	10000001	10500000	669
Pn24	10500001	11000000	505
Pn24	11000001	11500000	544
Pn24	11500001	12000000	475
Pn24	12000001	12500000	575
Pn24	12500001	13000000	591
Pn24	13000001	13500000	694
Pn24	13500001	14000000	612
Pn24	14000001	14500000	579
Pn24	14500001	15000000	493
Pn24	15000001	15500000	531
Pn24	15500001	16000000	674
Pn24	16000001	16500000	634
Pn24	16500001	17000000	655
Pn24	17000001	17500000	726
Pn24	17500001	18000000	657
Pn24	18000001	18500000	707
Pn24	18500001	19000000	686
Pn24	19000001	19500000	591
Pn24	19500001	19853247	520
Pn25	1	500000	582
Pn25	500001	1000000	547
Pn25	1000001	1500000	680
Pn25	1500001	2000000	573
Pn25	2000001	2500000	648
Pn25	2500001	3000000	689
Pn25	3000001	3500000	611
Pn25	3500001	4000000	589
Pn25	4000001	4500000	590
Pn25	4500001	5000000	532
Pn25	5000001	5500000	635
Pn25	5500001	6000000	576
Pn25	6000001	6500000	591
Pn25	6500001	7000000	631
Pn25	7000001	7500000	578
Pn25	7500001	8000000	603
Pn25	8000001	8500000	536
Pn25	8500001	9000000	508
Pn25	9000001	9500000	521
Pn25	9500001	10000000	552
Pn25	10000001	10500000	581
Pn25	10500001	11000000	505
Pn25	11000001	11500000	561
Pn25	11500001	12000000	518
Pn25	12000001	12500000	524
Pn25	12500001	13000000	513
Pn25	13000001	13500000	537
Pn25	13500001	14000000	548
Pn25	14000001	14500000	493
Pn25	14500001	15000000	544
Pn25	15000001	15500000	576
Pn25	15500001	16000000	520
Pn25	16000001	16500000	529
Pn25	16500001	17000000	604
Pn25	17000001	17500000	568
Pn25	17500001	18000000	601
Pn25	18000001	18224315	335
Pn26	1	500000	577
Pn26	500001	1000000	597
Pn26	1000001	1500000	662
Pn26	1500001	2000000	713
Pn26	2000001	2500000	629
Pn26	2500001	3000000	613
Pn26	3000001	3500000	604
Pn26	3500001	4000000	567
Pn26	4000001	4500000	640
Pn26	4500001	5000000	659
Pn26	5000001	5500000	621
Pn26	5500001	6000000	690
Pn26	6000001	6500000	644
Pn26	6500001	7000000	657
Pn26	7000001	7500000	655
Pn26	7500001	8000000	659
Pn26	8000001	8500000	667
Pn26	8500001	9000000	716
Pn26	9000001	9500000	601
Pn26	9500001	10000000	646
Pn26	10000001	10500000	571
Pn26	10500001	11000000	661
Pn26	11000001	11500000	548
Pn26	11500001	12000000	560
Pn26	12000001	12500000	654
Pn26	12500001	13000000	737
Pn26	13000001	13500000	575
Pn26	13500001	14000000	700
Pn26	14000001	14500000	650
Pn26	14500001	14906710	404

## Sheet: Fig 1d
Chromosome	Start	End	Gene Number
Pn1	1	500000	60
Pn1	500001	1000000	70
Pn1	1000001	1500000	65
Pn1	1500001	2000000	73
Pn1	2000001	2500000	64
Pn1	2500001	3000000	52
Pn1	3000001	3500000	63
Pn1	3500001	4000000	42
Pn1	4000001	4500000	71
Pn1	4500001	5000000	59
Pn1	5000001	5500000	55
Pn1	5500001	6000000	56
Pn1	6000001	6500000	57
Pn1	6500001	7000000	52
Pn1	7000001	7500000	63
Pn1	7500001	8000000	47
Pn1	8000001	8500000	38
Pn1	8500001	9000000	38
Pn1	9000001	9500000	47
Pn1	9500001	10000000	31
Pn1	10000001	10500000	33
Pn1	10500001	11000000	50
Pn1	11000001	11500000	53
Pn1	11500001	12000000	43
Pn1	12000001	12500000	31
Pn1	12500001	13000000	34
Pn1	13000001	13500000	24
Pn1	13500001	14000000	29
Pn1	14000001	14500000	19
Pn1	14500001	15000000	25
Pn1	15000001	15500000	7
Pn1	15500001	16000000	8
Pn1	16000001	16500000	4
Pn1	16500001	17000000	8
Pn1	17000001	17500000	9
Pn1	17500001	18000000	5
Pn1	18000001	18500000	9
Pn1	18500001	19000000	3
Pn1	19000001	19500000	4
Pn1	19500001	20000000	3
Pn1	20000001	20500000	7
Pn1	20500001	21000000	20
Pn1	21000001	21500000	0
Pn1	21500001	22000000	12
Pn1	22000001	22500000	3
Pn1	22500001	23000000	11
Pn1	23000001	23500000	4
Pn1	23500001	24000000	22
Pn1	24000001	24500000	9
Pn1	24500001	25000000	6
Pn1	25000001	25500000	8
Pn1	25500001	26000000	8
Pn1	26000001	26500000	18
Pn1	26500001	27000000	30
Pn1	27000001	27500000	22
Pn1	27500001	28000000	23
Pn1	28000001	28500000	23
Pn1	28500001	29000000	28
Pn1	29000001	29500000	36
Pn1	29500001	30000000	33
Pn1	30000001	30500000	37
Pn1	30500001	31000000	40
Pn1	31000001	31500000	34
Pn1	31500001	32000000	49
Pn1	32000001	32500000	49
Pn1	32500001	33000000	51
Pn1	33000001	33500000	44
Pn1	33500001	34000000	69
Pn1	34000001	34500000	63
Pn1	34500001	35000000	64
Pn1	35000001	35500000	65
Pn1	35500001	36000000	63
Pn1	36000001	36500000	56
Pn1	36500001	37000000	65
Pn1	37000001	37500000	56
Pn1	37500001	38000000	66
Pn1	38000001	38500000	64
Pn1	38500001	39000000	53
Pn1	39000001	39500000	54
Pn1	39500001	40000000	62
Pn1	40000001	40500000	60
Pn1	40500001	41000000	59
Pn1	41000001	41500000	69
Pn1	41500001	42000000	64
Pn1	42000001	42500000	68
Pn1	42500001	43000000	70
Pn1	43000001	43500000	74
Pn1	43500001	44000000	65
Pn1	44000001	44500000	62
Pn1	44500001	45000000	62
Pn1	45000001	45500000	62
Pn1	45500001	46000000	62
Pn1	46000001	46500000	61
Pn1	46500001	47000000	66
Pn1	47000001	47500000	62
Pn1	47500001	48000000	59
Pn1	48000001	48451882	55
Pn2	1	500000	52
Pn2	500001	1000000	54
Pn2	1000001	1500000	43
Pn2	1500001	2000000	50
Pn2	2000001	2500000	45
Pn2	2500001	3000000	50
Pn2	3000001	3500000	39
Pn2	3500001	4000000	49
Pn2	4000001	4500000	63
Pn2	4500001	5000000	34
Pn2	5000001	5500000	55
Pn2	5500001	6000000	54
Pn2	6000001	6500000	62
Pn2	6500001	7000000	55
Pn2	7000001	7500000	61
Pn2	7500001	8000000	57
Pn2	8000001	8500000	75
Pn2	8500001	9000000	70
Pn2	9000001	9500000	59
Pn2	9500001	10000000	68
Pn2	10000001	10500000	61
Pn2	10500001	11000000	70
Pn2	11000001	11500000	61
Pn2	11500001	12000000	67
Pn2	12000001	12500000	67
Pn2	12500001	13000000	88
Pn2	13000001	13500000	75
Pn2	13500001	14000000	67
Pn2	14000001	14500000	88
Pn2	14500001	15000000	69
Pn2	15000001	15500000	61
Pn2	15500001	16000000	69
Pn2	16000001	16500000	53
Pn2	16500001	17000000	60
Pn2	17000001	17500000	93
Pn2	17500001	18000000	68
Pn2	18000001	18500000	73
Pn2	18500001	19000000	72
Pn2	19000001	19500000	88
Pn2	19500001	20000000	70
Pn2	20000001	20500000	63
Pn2	20500001	21000000	71
Pn2	21000001	21500000	56
Pn2	21500001	22000000	62
Pn2	22000001	22500000	52
Pn2	22500001	23000000	47
Pn2	23000001	23500000	73
Pn2	23500001	24000000	50
Pn2	24000001	24500000	49
Pn2	24500001	25000000	38
Pn2	25000001	25500000	49
Pn2	25500001	26000000	41
Pn2	26000001	26500000	35
Pn2	26500001	27000000	20
Pn2	27000001	27500000	11
Pn2	27500001	28000000	34
Pn2	28000001	28500000	42
Pn2	28500001	29000000	16
Pn2	29000001	29500000	12
Pn2	29500001	30000000	5
Pn2	30000001	30500000	5
Pn2	30500001	31000000	7
Pn2	31000001	31500000	2
Pn2	31500001	32000000	4
Pn2	32000001	32500000	26
Pn2	32500001	33000000	14
Pn2	33000001	33500000	5
Pn2	33500001	34000000	2
Pn2	34000001	34500000	9
Pn2	34500001	35000000	23
Pn2	35000001	35500000	23
Pn2	35500001	36000000	41
Pn2	36000001	36500000	51
Pn2	36500001	37000000	44
Pn2	37000001	37500000	38
Pn2	37500001	38000000	36
Pn2	38000001	38500000	48
Pn2	38500001	39000000	44
Pn2	39000001	39500000	40
Pn2	39500001	40000000	44
Pn2	40000001	40500000	65
Pn2	40500001	41000000	48
Pn2	41000001	41500000	52
Pn2	41500001	42000000	45
Pn2	42000001	42500000	52
Pn2	42500001	43000000	52
Pn2	43000001	43104928	16
Pn3	1	500000	72
Pn3	500001	1000000	72
Pn3	1000001	1500000	51
Pn3	1500001	2000000	71
Pn3	2000001	2500000	34
Pn3	2500001	3000000	66
Pn3	3000001	3500000	81
Pn3	3500001	4000000	64
Pn3	4000001	4500000	60
Pn3	4500001	5000000	62
Pn3	5000001	5500000	76
Pn3	5500001	6000000	69
Pn3	6000001	6500000	63
Pn3	6500001	7000000	57
Pn3	7000001	7500000	45
Pn3	7500001	8000000	61
Pn3	8000001	8500000	55
Pn3	8500001	9000000	62
Pn3	9000001	9500000	44
Pn3	9500001	10000000	28
Pn3	10000001	10500000	52
Pn3	10500001	11000000	33
Pn3	11000001	11500000	25
Pn3	11500001	12000000	27
Pn3	12000001	12500000	35
Pn3	12500001	13000000	26
Pn3	13000001	13500000	26
Pn3	13500001	14000000	13
Pn3	14000001	14500000	7
Pn3	14500001	15000000	7
Pn3	15000001	15500000	5
Pn3	15500001	16000000	15
Pn3	16000001	16500000	6
Pn3	16500001	17000000	17
Pn3	17000001	17500000	17
Pn3	17500001	18000000	36
Pn3	18000001	18500000	51
Pn3	18500001	19000000	39
Pn3	19000001	19500000	35
Pn3	19500001	20000000	27
Pn3	20000001	20500000	31
Pn3	20500001	21000000	43
Pn3	21000001	21500000	51
Pn3	21500001	22000000	51
Pn3	22000001	22500000	53
Pn3	22500001	23000000	32
Pn3	23000001	23500000	53
Pn3	23500001	24000000	54
Pn3	24000001	24500000	56
Pn3	24500001	25000000	55
Pn3	25000001	25500000	66
Pn3	25500001	26000000	52
Pn3	26000001	26500000	47
Pn3	26500001	27000000	29
Pn3	27000001	27500000	51
Pn3	27500001	28000000	53
Pn3	28000001	28500000	58
Pn3	28500001	29000000	52
Pn3	29000001	29500000	76
Pn3	29500001	30000000	61
Pn3	30000001	30500000	55
Pn3	30500001	31000000	67
Pn3	31000001	31500000	66
Pn3	31500001	32000000	60
Pn3	32000001	32500000	62
Pn3	32500001	33000000	41
Pn3	33000001	33500000	64
Pn3	33500001	34000000	53
Pn3	34000001	34500000	81
Pn3	34500001	35000000	72
Pn3	35000001	35500000	59
Pn3	35500001	36000000	52
Pn3	36000001	36500000	55
Pn3	36500001	37000000	54
Pn3	37000001	37500000	52
Pn3	37500001	38000000	60
Pn3	38000001	38500000	50
Pn3	38500001	39000000	55
Pn3	39000001	39384597	41
Pn4	1	500000	60
Pn4	500001	1000000	71
Pn4	1000001	1500000	80
Pn4	1500001	2000000	70
Pn4	2000001	2500000	73
Pn4	2500001	3000000	84
Pn4	3000001	3500000	68
Pn4	3500001	4000000	46
Pn4	4000001	4500000	43
Pn4	4500001	5000000	50
Pn4	5000001	5500000	59
Pn4	5500001	6000000	64
Pn4	6000001	6500000	53
Pn4	6500001	7000000	50
Pn4	7000001	7500000	50
Pn4	7500001	8000000	46
Pn4	8000001	8500000	45
Pn4	8500001	9000000	31
Pn4	9000001	9500000	29
Pn4	9500001	10000000	42
Pn4	10000001	10500000	28
Pn4	10500001	11000000	29
Pn4	11000001	11500000	30
Pn4	11500001	12000000	16
Pn4	12000001	12500000	54
Pn4	12500001	13000000	32
Pn4	13000001	13500000	46
Pn4	13500001	14000000	40
Pn4	14000001	14500000	34
Pn4	14500001	15000000	20
Pn4	15000001	15500000	6
Pn4	15500001	16000000	19
Pn4	16000001	16500000	13
Pn4	16500001	17000000	48
Pn4	17000001	17500000	43
Pn4	17500001	18000000	52
Pn4	18000001	18500000	56
Pn4	18500001	19000000	61
Pn4	19000001	19500000	40
Pn4	19500001	20000000	59
Pn4	20000001	20500000	30
Pn4	20500001	21000000	45
Pn4	21000001	21500000	61
Pn4	21500001	22000000	65
Pn4	22000001	22500000	39
Pn4	22500001	23000000	62
Pn4	23000001	23500000	67
Pn4	23500001	24000000	69
Pn4	24000001	24500000	29
Pn4	24500001	25000000	1
Pn4	25000001	25500000	7
Pn4	25500001	26000000	8
Pn4	26000001	26500000	9
Pn4	26500001	27000000	11
Pn4	27000001	27500000	25
Pn4	27500001	28000000	25
Pn4	28000001	28500000	34
Pn4	28500001	29000000	29
Pn4	29000001	29500000	26
Pn4	29500001	30000000	31
Pn4	30000001	30500000	57
Pn4	30500001	31000000	49
Pn4	31000001	31500000	64
Pn4	31500001	32000000	70
Pn4	32000001	32500000	73
Pn4	32500001	33000000	75
Pn4	33000001	33500000	84
Pn4	33500001	34000000	80
Pn4	34000001	34500000	98
Pn4	34500001	35000000	28
Pn4	35000001	35500000	61
Pn4	35500001	36000000	56
Pn4	36000001	36500000	62
Pn4	36500001	37000000	85
Pn4	37000001	37189380	20
Pn5	1	500000	50
Pn5	500001	1000000	71
Pn5	1000001	1500000	63
Pn5	1500001	2000000	64
Pn5	2000001	2500000	74
Pn5	2500001	3000000	80
Pn5	3000001	3500000	71
Pn5	3500001	4000000	64
Pn5	4000001	4500000	61
Pn5	4500001	5000000	76
Pn5	5000001	5500000	57
Pn5	5500001	6000000	66
Pn5	6000001	6500000	71
Pn5	6500001	7000000	74
Pn5	7000001	7500000	72
Pn5	7500001	8000000	61
Pn5	8000001	8500000	77
Pn5	8500001	9000000	78
Pn5	9000001	9500000	85
Pn5	9500001	10000000	76
Pn5	10000001	10500000	70
Pn5	10500001	11000000	75
Pn5	11000001	11500000	49
Pn5	11500001	12000000	69
Pn5	12000001	12500000	74
Pn5	12500001	13000000	62
Pn5	13000001	13500000	51
Pn5	13500001	14000000	64
Pn5	14000001	14500000	53
Pn5	14500001	15000000	58
Pn5	15000001	15500000	56
Pn5	15500001	16000000	61
Pn5	16000001	16500000	61
Pn5	16500001	17000000	45
Pn5	17000001	17500000	49
Pn5	17500001	18000000	39
Pn5	18000001	18500000	36
Pn5	18500001	19000000	45
Pn5	19000001	19500000	38
Pn5	19500001	20000000	35
Pn5	20000001	20500000	35
Pn5	20500001	21000000	35
Pn5	21000001	21500000	15
Pn5	21500001	22000000	12
Pn5	22000001	22500000	22
Pn5	22500001	23000000	11
Pn5	23000001	23500000	6
Pn5	23500001	24000000	9
Pn5	24000001	24500000	14
Pn5	24500001	25000000	7
Pn5	25000001	25500000	6
Pn5	25500001	26000000	5
Pn5	26000001	26500000	18
Pn5	26500001	27000000	21
Pn5	27000001	27500000	44
Pn5	27500001	28000000	33
Pn5	28000001	28500000	45
Pn5	28500001	29000000	54
Pn5	29000001	29500000	33
Pn5	29500001	30000000	41
Pn5	30000001	30500000	36
Pn5	30500001	31000000	52
Pn5	31000001	31500000	39
Pn5	31500001	32000000	35
Pn5	32000001	32500000	32
Pn5	32500001	33000000	33
Pn5	33000001	33500000	37
Pn5	33500001	34000000	28
Pn5	34000001	34500000	24
Pn5	34500001	35000000	50
Pn5	35000001	35500000	56
Pn5	35500001	36000000	77
Pn5	36000001	36500000	69
Pn5	36500001	36778867	25
Pn6	1	500000	50
Pn6	500001	1000000	36
Pn6	1000001	1500000	55
Pn6	1500001	2000000	60
Pn6	2000001	2500000	63
Pn6	2500001	3000000	49
Pn6	3000001	3500000	39
Pn6	3500001	4000000	31
Pn6	4000001	4500000	32
Pn6	4500001	5000000	39
Pn6	5000001	5500000	12
Pn6	5500001	6000000	27
Pn6	6000001	6500000	12
Pn6	6500001	7000000	61
Pn6	7000001	7500000	31
Pn6	7500001	8000000	24
Pn6	8000001	8500000	29
Pn6	8500001	9000000	23
Pn6	9000001	9500000	10
Pn6	9500001	10000000	4
Pn6	10000001	10500000	2
Pn6	10500001	11000000	12
Pn6	11000001	11500000	18
Pn6	11500001	12000000	19
Pn6	12000001	12500000	12
Pn6	12500001	13000000	15
Pn6	13000001	13500000	18
Pn6	13500001	14000000	11
Pn6	14000001	14500000	12
Pn6	14500001	15000000	6
Pn6	15000001	15500000	5
Pn6	15500001	16000000	22
Pn6	16000001	16500000	18
Pn6	16500001	17000000	17
Pn6	17000001	17500000	32
Pn6	17500001	18000000	19
Pn6	18000001	18500000	7
Pn6	18500001	19000000	9
Pn6	19000001	19500000	7
Pn6	19500001	20000000	24
Pn6	20000001	20500000	15
Pn6	20500001	21000000	21
Pn6	21000001	21500000	20
Pn6	21500001	22000000	32
Pn6	22000001	22500000	20
Pn6	22500001	23000000	31
Pn6	23000001	23500000	23
Pn6	23500001	24000000	29
Pn6	24000001	24500000	6
Pn6	24500001	25000000	27
Pn6	25000001	25500000	37
Pn6	25500001	26000000	30
Pn6	26000001	26500000	47
Pn6	26500001	27000000	49
Pn6	27000001	27500000	47
Pn6	27500001	28000000	64
Pn6	28000001	28500000	42
Pn6	28500001	29000000	69
Pn6	29000001	29500000	60
Pn6	29500001	30000000	66
Pn6	30000001	30500000	71
Pn6	30500001	31000000	76
Pn6	31000001	31500000	88
Pn6	31500001	32000000	71
Pn6	32000001	32500000	82
Pn6	32500001	33000000	71
Pn6	33000001	33500000	60
Pn6	33500001	33612360	24
Pn7	1	500000	62
Pn7	500001	1000000	52
Pn7	1000001	1500000	65
Pn7	1500001	2000000	63
Pn7	2000001	2500000	71
Pn7	2500001	3000000	70
Pn7	3000001	3500000	61
Pn7	3500001	4000000	59
Pn7	4000001	4500000	63
Pn7	4500001	5000000	73
Pn7	5000001	5500000	79
Pn7	5500001	6000000	74
Pn7	6000001	6500000	80
Pn7	6500001	7000000	64
Pn7	7000001	7500000	58
Pn7	7500001	8000000	76
Pn7	8000001	8500000	79
Pn7	8500001	9000000	67
Pn7	9000001	9500000	89
Pn7	9500001	10000000	79
Pn7	10000001	10500000	95
Pn7	10500001	11000000	87
Pn7	11000001	11500000	78
Pn7	11500001	12000000	64
Pn7	12000001	12500000	74
Pn7	12500001	13000000	85
Pn7	13000001	13500000	62
Pn7	13500001	14000000	73
Pn7	14000001	14500000	65
Pn7	14500001	15000000	30
Pn7	15000001	15500000	58
Pn7	15500001	16000000	64
Pn7	16000001	16500000	70
Pn7	16500001	17000000	61
Pn7	17000001	17500000	37
Pn7	17500001	18000000	55
Pn7	18000001	18500000	35
Pn7	18500001	19000000	34
Pn7	19000001	19500000	50
Pn7	19500001	20000000	37
Pn7	20000001	20500000	28
Pn7	20500001	21000000	19
Pn7	21000001	21500000	15
Pn7	21500001	22000000	6
Pn7	22000001	22500000	7
Pn7	22500001	23000000	14
Pn7	23000001	23500000	10
Pn7	23500001	24000000	5
Pn7	24000001	24500000	6
Pn7	24500001	25000000	3
Pn7	25000001	25500000	5
Pn7	25500001	26000000	9
Pn7	26000001	26500000	19
Pn7	26500001	27000000	23
Pn7	27000001	27500000	28
Pn7	27500001	28000000	38
Pn7	28000001	28500000	38
Pn7	28500001	29000000	48
Pn7	29000001	29500000	38
Pn7	29500001	30000000	53
Pn7	30000001	30500000	60
Pn7	30500001	31000000	64
Pn7	31000001	31500000	59
Pn7	31500001	32000000	70
Pn7	32000001	32500000	73
Pn7	32500001	32737202	26
Pn8	1	500000	75
Pn8	500001	1000000	86
Pn8	1000001	1500000	69
Pn8	1500001	2000000	64
Pn8	2000001	2500000	69
Pn8	2500001	3000000	58
Pn8	3000001	3500000	71
Pn8	3500001	4000000	43
Pn8	4000001	4500000	57
Pn8	4500001	5000000	54
Pn8	5000001	5500000	49
Pn8	5500001	6000000	55
Pn8	6000001	6500000	44
Pn8	6500001	7000000	37
Pn8	7000001	7500000	43
Pn8	7500001	8000000	37
Pn8	8000001	8500000	18
Pn8	8500001	9000000	8
Pn8	9000001	9500000	11
Pn8	9500001	10000000	7
Pn8	10000001	10500000	6
Pn8	10500001	11000000	4
Pn8	11000001	11500000	7
Pn8	11500001	12000000	10
Pn8	12000001	12500000	8
Pn8	12500001	13000000	7
Pn8	13000001	13500000	4
Pn8	13500001	14000000	20
Pn8	14000001	14500000	37
Pn8	14500001	15000000	26
Pn8	15000001	15500000	45
Pn8	15500001	16000000	31
Pn8	16000001	16500000	31
Pn8	16500001	17000000	38
Pn8	17000001	17500000	38
Pn8	17500001	18000000	47
Pn8	18000001	18500000	41
Pn8	18500001	19000000	46
Pn8	19000001	19500000	70
Pn8	19500001	20000000	51
Pn8	20000001	20500000	38
Pn8	20500001	21000000	44
Pn8	21000001	21500000	42
Pn8	21500001	22000000	38
Pn8	22000001	22500000	57
Pn8	22500001	23000000	59
Pn8	23000001	23500000	45
Pn8	23500001	24000000	56
Pn8	24000001	24500000	52
Pn8	24500001	25000000	53
Pn8	25000001	25500000	65
Pn8	25500001	26000000	74
Pn8	26000001	26500000	66
Pn8	26500001	27000000	65
Pn8	27000001	27500000	78
Pn8	27500001	28000000	72
Pn8	28000001	28500000	69
Pn8	28500001	29000000	68
Pn8	29000001	29500000	84
Pn8	29500001	30000000	88
Pn8	30000001	30500000	75
Pn8	30500001	31000000	65
Pn8	31000001	31500000	73
Pn8	31500001	32000000	66
Pn8	32000001	32500000	59
Pn8	32500001	32725476	17
Pn9	1	500000	61
Pn9	500001	1000000	66
Pn9	1000001	1500000	82
Pn9	1500001	2000000	68
Pn9	2000001	2500000	69
Pn9	2500001	3000000	54
Pn9	3000001	3500000	63
Pn9	3500001	4000000	67
Pn9	4000001	4500000	79
Pn9	4500001	5000000	73
Pn9	5000001	5500000	66
Pn9	5500001	6000000	66
Pn9	6000001	6500000	72
Pn9	6500001	7000000	68
Pn9	7000001	7500000	74
Pn9	7500001	8000000	58
Pn9	8000001	8500000	64
Pn9	8500001	9000000	71
Pn9	9000001	9500000	52
Pn9	9500001	10000000	72
Pn9	10000001	10500000	61
Pn9	10500001	11000000	63
Pn9	11000001	11500000	48
Pn9	11500001	12000000	51
Pn9	12000001	12500000	45
Pn9	12500001	13000000	48
Pn9	13000001	13500000	35
Pn9	13500001	14000000	33
Pn9	14000001	14500000	33
Pn9	14500001	15000000	34
Pn9	15000001	15500000	13
Pn9	15500001	16000000	10
Pn9	16000001	16500000	23
Pn9	16500001	17000000	8
Pn9	17000001	17500000	6
Pn9	17500001	18000000	15
Pn9	18000001	18500000	4
Pn9	18500001	19000000	0
Pn9	19000001	19500000	5
Pn9	19500001	20000000	28
Pn9	20000001	20500000	16
Pn9	20500001	21000000	12
Pn9	21000001	21500000	0
Pn9	21500001	22000000	8
Pn9	22000001	22500000	4
Pn9	22500001	23000000	21
Pn9	23000001	23500000	8
Pn9	23500001	24000000	15
Pn9	24000001	24500000	12
Pn9	24500001	25000000	13
Pn9	25000001	25500000	5
Pn9	25500001	26000000	5
Pn9	26000001	26500000	13
Pn9	26500001	27000000	16
Pn9	27000001	27500000	22
Pn9	27500001	28000000	29
Pn9	28000001	28500000	22
Pn9	28500001	29000000	29
Pn9	29000001	29500000	46
Pn9	29500001	30000000	33
Pn9	30000001	30500000	28
Pn9	30500001	31000000	40
Pn9	31000001	31500000	53
Pn9	31500001	32000000	71
Pn9	32000001	32482239	39
Pn10	1	500000	53
Pn10	500001	1000000	98
Pn10	1000001	1500000	89
Pn10	1500001	2000000	64
Pn10	2000001	2500000	75
Pn10	2500001	3000000	50
Pn10	3000001	3500000	33
Pn10	3500001	4000000	45
Pn10	4000001	4500000	22
Pn10	4500001	5000000	19
Pn10	5000001	5500000	26
Pn10	5500001	6000000	11
Pn10	6000001	6500000	13
Pn10	6500001	7000000	9
Pn10	7000001	7500000	11
Pn10	7500001	8000000	10
Pn10	8000001	8500000	6
Pn10	8500001	9000000	3
Pn10	9000001	9500000	1
Pn10	9500001	10000000	10
Pn10	10000001	10500000	4
Pn10	10500001	11000000	7
Pn10	11000001	11500000	2
Pn10	11500001	12000000	6
Pn10	12000001	12500000	5
Pn10	12500001	13000000	2
Pn10	13000001	13500000	14
Pn10	13500001	14000000	22
Pn10	14000001	14500000	5
Pn10	14500001	15000000	14
Pn10	15000001	15500000	9
Pn10	15500001	16000000	10
Pn10	16000001	16500000	19
Pn10	16500001	17000000	6
Pn10	17000001	17500000	16
Pn10	17500001	18000000	21
Pn10	18000001	18500000	26
Pn10	18500001	19000000	20
Pn10	19000001	19500000	27
Pn10	19500001	20000000	19
Pn10	20000001	20500000	23
Pn10	20500001	21000000	43
Pn10	21000001	21500000	40
Pn10	21500001	22000000	40
Pn10	22000001	22500000	38
Pn10	22500001	23000000	51
Pn10	23000001	23500000	40
Pn10	23500001	24000000	64
Pn10	24000001	24500000	60
Pn10	24500001	25000000	47
Pn10	25000001	25500000	56
Pn10	25500001	26000000	62
Pn10	26000001	26500000	73
Pn10	26500001	27000000	96
Pn10	27000001	27500000	70
Pn10	27500001	28000000	76
Pn10	28000001	28500000	72
Pn10	28500001	29000000	63
Pn10	29000001	29500000	82
Pn10	29500001	30000000	65
Pn10	30000001	30500000	73
Pn10	30500001	31000000	56
Pn10	31000001	31231022	40
Pn11	1	500000	38
Pn11	500001	1000000	60
Pn11	1000001	1500000	52
Pn11	1500001	2000000	27
Pn11	2000001	2500000	37
Pn11	2500001	3000000	25
Pn11	3000001	3500000	25
Pn11	3500001	4000000	16
Pn11	4000001	4500000	11
Pn11	4500001	5000000	11
Pn11	5000001	5500000	9
Pn11	5500001	6000000	10
Pn11	6000001	6500000	15
Pn11	6500001	7000000	5
Pn11	7000001	7500000	7
Pn11	7500001	8000000	10
Pn11	8000001	8500000	6
Pn11	8500001	9000000	6
Pn11	9000001	9500000	2
Pn11	9500001	10000000	7
Pn11	10000001	10500000	3
Pn11	10500001	11000000	19
Pn11	11000001	11500000	15
Pn11	11500001	12000000	12
Pn11	12000001	12500000	12
Pn11	12500001	13000000	17
Pn11	13000001	13500000	7
Pn11	13500001	14000000	9
Pn11	14000001	14500000	6
Pn11	14500001	15000000	24
Pn11	15000001	15500000	19
Pn11	15500001	16000000	25
Pn11	16000001	16500000	30
Pn11	16500001	17000000	37
Pn11	17000001	17500000	36
Pn11	17500001	18000000	58
Pn11	18000001	18500000	37
Pn11	18500001	19000000	45
Pn11	19000001	19500000	59
Pn11	19500001	20000000	48
Pn11	20000001	20500000	81
Pn11	20500001	21000000	60
Pn11	21000001	21500000	53
Pn11	21500001	22000000	62
Pn11	22000001	22500000	76
Pn11	22500001	23000000	70
Pn11	23000001	23500000	69
Pn11	23500001	24000000	56
Pn11	24000001	24500000	77
Pn11	24500001	25000000	74
Pn11	25000001	25500000	79
Pn11	25500001	26000000	77
Pn11	26000001	26500000	74
Pn11	26500001	27000000	73
Pn11	27000001	27500000	88
Pn11	27500001	28000000	66
Pn11	28000001	28500000	68
Pn11	28500001	29000000	73
Pn11	29000001	29500000	63
Pn11	29500001	29812524	38
Pn12	1	500000	29
Pn12	500001	1000000	24
Pn12	1000001	1500000	27
Pn12	1500001	2000000	25
Pn12	2000001	2500000	28
Pn12	2500001	3000000	18
Pn12	3000001	3500000	6
Pn12	3500001	4000000	25
Pn12	4000001	4500000	15
Pn12	4500001	5000000	21
Pn12	5000001	5500000	30
Pn12	5500001	6000000	26
Pn12	6000001	6500000	44
Pn12	6500001	7000000	64
Pn12	7000001	7500000	51
Pn12	7500001	8000000	65
Pn12	8000001	8500000	73
Pn12	8500001	9000000	78
Pn12	9000001	9500000	70
Pn12	9500001	10000000	66
Pn12	10000001	10500000	58
Pn12	10500001	11000000	87
Pn12	11000001	11500000	63
Pn12	11500001	12000000	59
Pn12	12000001	12500000	65
Pn12	12500001	13000000	56
Pn12	13000001	13500000	53
Pn12	13500001	14000000	66
Pn12	14000001	14500000	81
Pn12	14500001	15000000	78
Pn12	15000001	15500000	57
Pn12	15500001	16000000	44
Pn12	16000001	16500000	63
Pn12	16500001	17000000	68
Pn12	17000001	17500000	59
Pn12	17500001	18000000	38
Pn12	18000001	18500000	39
Pn12	18500001	19000000	27
Pn12	19000001	19500000	13
Pn12	19500001	20000000	14
Pn12	20000001	20500000	14
Pn12	20500001	21000000	9
Pn12	21000001	21500000	4
Pn12	21500001	22000000	8
Pn12	22000001	22500000	5
Pn12	22500001	23000000	18
Pn12	23000001	23500000	6
Pn12	23500001	24000000	2
Pn12	24000001	24500000	2
Pn12	24500001	25000000	8
Pn12	25000001	25500000	6
Pn12	25500001	26000000	8
Pn12	26000001	26500000	14
Pn12	26500001	27000000	7
Pn12	27000001	27500000	12
Pn12	27500001	28000000	25
Pn12	28000001	28500000	9
Pn12	28500001	29000000	15
Pn12	29000001	29500000	31
Pn12	29500001	29600758	12
Pn13	1	500000	3
Pn13	500001	1000000	11
Pn13	1000001	1500000	4
Pn13	1500001	2000000	5
Pn13	2000001	2500000	17
Pn13	2500001	3000000	12
Pn13	3000001	3500000	7
Pn13	3500001	4000000	5
Pn13	4000001	4500000	5
Pn13	4500001	5000000	5
Pn13	5000001	5500000	5
Pn13	5500001	6000000	7
Pn13	6000001	6500000	14
Pn13	6500001	7000000	12
Pn13	7000001	7500000	4
Pn13	7500001	8000000	18
Pn13	8000001	8500000	34
Pn13	8500001	9000000	25
Pn13	9000001	9500000	20
Pn13	9500001	10000000	37
Pn13	10000001	10500000	41
Pn13	10500001	11000000	34
Pn13	11000001	11500000	39
Pn13	11500001	12000000	32
Pn13	12000001	12500000	48
Pn13	12500001	13000000	57
Pn13	13000001	13500000	41
Pn13	13500001	14000000	39
Pn13	14000001	14500000	40
Pn13	14500001	15000000	46
Pn13	15000001	15500000	49
Pn13	15500001	16000000	47
Pn13	16000001	16500000	70
Pn13	16500001	17000000	69
Pn13	17000001	17500000	70
Pn13	17500001	18000000	60
Pn13	18000001	18500000	70
Pn13	18500001	19000000	65
Pn13	19000001	19500000	61
Pn13	19500001	20000000	64
Pn13	20000001	20500000	68
Pn13	20500001	21000000	61
Pn13	21000001	21500000	60
Pn13	21500001	22000000	63
Pn13	22000001	22500000	57
Pn13	22500001	23000000	72
Pn13	23000001	23500000	64
Pn13	23500001	24000000	70
Pn13	24000001	24500000	68
Pn13	24500001	25000000	63
Pn13	25000001	25500000	63
Pn13	25500001	26000000	61
Pn13	26000001	26500000	55
Pn13	26500001	27000000	70
Pn13	27000001	27500000	60
Pn13	27500001	28000000	68
Pn13	28000001	28500000	62
Pn13	28500001	29000000	67
Pn13	29000001	29427894	39
Pn14	1	500000	77
Pn14	500001	1000000	81
Pn14	1000001	1500000	68
Pn14	1500001	2000000	53
Pn14	2000001	2500000	67
Pn14	2500001	3000000	59
Pn14	3000001	3500000	55
Pn14	3500001	4000000	35
Pn14	4000001	4500000	22
Pn14	4500001	5000000	21
Pn14	5000001	5500000	17
Pn14	5500001	6000000	10
Pn14	6000001	6500000	7
Pn14	6500001	7000000	5
Pn14	7000001	7500000	3
Pn14	7500001	8000000	5
Pn14	8000001	8500000	8
Pn14	8500001	9000000	17
Pn14	9000001	9500000	1
Pn14	9500001	10000000	6
Pn14	10000001	10500000	8
Pn14	10500001	11000000	5
Pn14	11000001	11500000	10
Pn14	11500001	12000000	22
Pn14	12000001	12500000	4
Pn14	12500001	13000000	0
Pn14	13000001	13500000	3
Pn14	13500001	14000000	5
Pn14	14000001	14500000	5
Pn14	14500001	15000000	4
Pn14	15000001	15500000	6
Pn14	15500001	16000000	10
Pn14	16000001	16500000	27
Pn14	16500001	17000000	17
Pn14	17000001	17500000	19
Pn14	17500001	18000000	11
Pn14	18000001	18500000	29
Pn14	18500001	19000000	17
Pn14	19000001	19500000	16
Pn14	19500001	20000000	25
Pn14	20000001	20500000	29
Pn14	20500001	21000000	32
Pn14	21000001	21500000	46
Pn14	21500001	22000000	56
Pn14	22000001	22500000	39
Pn14	22500001	23000000	45
Pn14	23000001	23500000	51
Pn14	23500001	24000000	68
Pn14	24000001	24500000	64
Pn14	24500001	25000000	63
Pn14	25000001	25500000	62
Pn14	25500001	26000000	65
Pn14	26000001	26500000	75
Pn14	26500001	27000000	66
Pn14	27000001	27500000	72
Pn14	27500001	28000000	77
Pn14	28000001	28500000	92
Pn14	28500001	29000000	65
Pn14	29000001	29032553	2
Pn15	1	500000	75
Pn15	500001	1000000	89
Pn15	1000001	1500000	74
Pn15	1500001	2000000	52
Pn15	2000001	2500000	82
Pn15	2500001	3000000	76
Pn15	3000001	3500000	70
Pn15	3500001	4000000	70
Pn15	4000001	4500000	54
Pn15	4500001	5000000	48
Pn15	5000001	5500000	48
Pn15	5500001	6000000	44
Pn15	6000001	6500000	41
Pn15	6500001	7000000	43
Pn15	7000001	7500000	34
Pn15	7500001	8000000	23
Pn15	8000001	8500000	12
Pn15	8500001	9000000	32
Pn15	9000001	9500000	3
Pn15	9500001	10000000	4
Pn15	10000001	10500000	2
Pn15	10500001	11000000	8
Pn15	11000001	11500000	3
Pn15	11500001	12000000	1
Pn15	12000001	12500000	4
Pn15	12500001	13000000	18
Pn15	13000001	13500000	9
Pn15	13500001	14000000	3
Pn15	14000001	14500000	11
Pn15	14500001	15000000	21
Pn15	15000001	15500000	28
Pn15	15500001	16000000	34
Pn15	16000001	16500000	33
Pn15	16500001	17000000	20
Pn15	17000001	17500000	33
Pn15	17500001	18000000	54
Pn15	18000001	18500000	54
Pn15	18500001	19000000	50
Pn15	19000001	19500000	51
Pn15	19500001	20000000	52
Pn15	20000001	20500000	44
Pn15	20500001	21000000	62
Pn15	21000001	21500000	51
Pn15	21500001	22000000	64
Pn15	22000001	22500000	60
Pn15	22500001	23000000	60
Pn15	23000001	23500000	66
Pn15	23500001	24000000	78
Pn15	24000001	24500000	72
Pn15	24500001	25000000	73
Pn15	25000001	25500000	73
Pn15	25500001	26000000	82
Pn15	26000001	26500000	70
Pn15	26500001	27000000	82
Pn15	27000001	27500000	80
Pn15	27500001	28000000	71
Pn15	28000001	28500000	76
Pn15	28500001	28693427	13
Pn16	1	500000	8
Pn16	500001	1000000	6
Pn16	1000001	1500000	7
Pn16	1500001	2000000	3
Pn16	2000001	2500000	8
Pn16	2500001	3000000	18
Pn16	3000001	3500000	12
Pn16	3500001	4000000	28
Pn16	4000001	4500000	15
Pn16	4500001	5000000	28
Pn16	5000001	5500000	50
Pn16	5500001	6000000	112
Pn16	6000001	6500000	37
Pn16	6500001	7000000	46
Pn16	7000001	7500000	25
Pn16	7500001	8000000	32
Pn16	8000001	8500000	39
Pn16	8500001	9000000	48
Pn16	9000001	9500000	54
Pn16	9500001	10000000	56
Pn16	10000001	10500000	44
Pn16	10500001	11000000	58
Pn16	11000001	11500000	88
Pn16	11500001	12000000	59
Pn16	12000001	12500000	80
Pn16	12500001	13000000	66
Pn16	13000001	13500000	96
Pn16	13500001	14000000	83
Pn16	14000001	14500000	63
Pn16	14500001	15000000	86
Pn16	15000001	15500000	85
Pn16	15500001	16000000	66
Pn16	16000001	16500000	66
Pn16	16500001	17000000	73
Pn16	17000001	17500000	63
Pn16	17500001	18000000	75
Pn16	18000001	18500000	49
Pn16	18500001	19000000	53
Pn16	19000001	19500000	48
Pn16	19500001	20000000	40
Pn16	20000001	20500000	30
Pn16	20500001	21000000	27
Pn16	21000001	21500000	22
Pn16	21500001	22000000	31
Pn16	22000001	22500000	4
Pn16	22500001	23000000	11
Pn16	23000001	23500000	11
Pn16	23500001	24000000	2
Pn16	24000001	24500000	2
Pn16	24500001	25000000	10
Pn16	25000001	25500000	5
Pn16	25500001	26000000	8
Pn16	26000001	26500000	9
Pn16	26500001	27000000	6
Pn16	27000001	27500000	10
Pn16	27500001	27948387	12
Pn17	1	500000	69
Pn17	500001	1000000	54
Pn17	1000001	1500000	36
Pn17	1500001	2000000	42
Pn17	2000001	2500000	27
Pn17	2500001	3000000	40
Pn17	3000001	3500000	33
Pn17	3500001	4000000	25
Pn17	4000001	4500000	13
Pn17	4500001	5000000	21
Pn17	5000001	5500000	15
Pn17	5500001	6000000	13
Pn17	6000001	6500000	8
Pn17	6500001	7000000	9
Pn17	7000001	7500000	6
Pn17	7500001	8000000	0
Pn17	8000001	8500000	18
Pn17	8500001	9000000	7
Pn17	9000001	9500000	20
Pn17	9500001	10000000	9
Pn17	10000001	10500000	3
Pn17	10500001	11000000	3
Pn17	11000001	11500000	9
Pn17	11500001	12000000	3
Pn17	12000001	12500000	14
Pn17	12500001	13000000	16
Pn17	13000001	13500000	22
Pn17	13500001	14000000	24
Pn17	14000001	14500000	19
Pn17	14500001	15000000	19
Pn17	15000001	15500000	41
Pn17	15500001	16000000	48
Pn17	16000001	16500000	38
Pn17	16500001	17000000	40
Pn17	17000001	17500000	40
Pn17	17500001	18000000	46
Pn17	18000001	18500000	44
Pn17	18500001	19000000	58
Pn17	19000001	19500000	60
Pn17	19500001	20000000	83
Pn17	20000001	20500000	70
Pn17	20500001	21000000	76
Pn17	21000001	21500000	75
Pn17	21500001	22000000	94
Pn17	22000001	22500000	81
Pn17	22500001	23000000	66
Pn17	23000001	23500000	85
Pn17	23500001	24000000	71
Pn17	24000001	24500000	72
Pn17	24500001	25000000	68
Pn17	25000001	25500000	51
Pn17	25500001	25720905	31
Pn18	1	500000	16
Pn18	500001	1000000	13
Pn18	1000001	1500000	13
Pn18	1500001	2000000	31
Pn18	2000001	2500000	23
Pn18	2500001	3000000	21
Pn18	3000001	3500000	31
Pn18	3500001	4000000	33
Pn18	4000001	4500000	25
Pn18	4500001	5000000	38
Pn18	5000001	5500000	42
Pn18	5500001	6000000	36
Pn18	6000001	6500000	26
Pn18	6500001	7000000	41
Pn18	7000001	7500000	69
Pn18	7500001	8000000	57
Pn18	8000001	8500000	53
Pn18	8500001	9000000	73
Pn18	9000001	9500000	52
Pn18	9500001	10000000	53
Pn18	10000001	10500000	71
Pn18	10500001	11000000	73
Pn18	11000001	11500000	76
Pn18	11500001	12000000	82
Pn18	12000001	12500000	80
Pn18	12500001	13000000	58
Pn18	13000001	13500000	69
Pn18	13500001	14000000	74
Pn18	14000001	14500000	64
Pn18	14500001	15000000	59
Pn18	15000001	15500000	57
Pn18	15500001	16000000	74
Pn18	16000001	16500000	57
Pn18	16500001	17000000	41
Pn18	17000001	17500000	45
Pn18	17500001	18000000	38
Pn18	18000001	18500000	34
Pn18	18500001	19000000	33
Pn18	19000001	19500000	25
Pn18	19500001	20000000	30
Pn18	20000001	20500000	30
Pn18	20500001	21000000	11
Pn18	21000001	21500000	21
Pn18	21500001	22000000	23
Pn18	22000001	22500000	15
Pn18	22500001	23000000	9
Pn18	23000001	23500000	2
Pn18	23500001	24000000	8
Pn18	24000001	24500000	12
Pn18	24500001	25000000	8
Pn18	25000001	25500000	11
Pn18	25500001	25555373	2
Pn19	1	500000	4
Pn19	500001	1000000	3
Pn19	1000001	1500000	10
Pn19	1500001	2000000	14
Pn19	2000001	2500000	19
Pn19	2500001	3000000	25
Pn19	3000001	3500000	17
Pn19	3500001	4000000	22
Pn19	4000001	4500000	11
Pn19	4500001	5000000	11
Pn19	5000001	5500000	20
Pn19	5500001	6000000	28
Pn19	6000001	6500000	21
Pn19	6500001	7000000	25
Pn19	7000001	7500000	29
Pn19	7500001	8000000	36
Pn19	8000001	8500000	36
Pn19	8500001	9000000	55
Pn19	9000001	9500000	52
Pn19	9500001	10000000	52
Pn19	10000001	10500000	90
Pn19	10500001	11000000	55
Pn19	11000001	11500000	75
Pn19	11500001	12000000	59
Pn19	12000001	12500000	76
Pn19	12500001	13000000	73
Pn19	13000001	13500000	69
Pn19	13500001	14000000	73
Pn19	14000001	14500000	81
Pn19	14500001	15000000	76
Pn19	15000001	15500000	74
Pn19	15500001	16000000	83
Pn19	16000001	16500000	73
Pn19	16500001	17000000	73
Pn19	17000001	17500000	84
Pn19	17500001	18000000	66
Pn19	18000001	18500000	65
Pn19	18500001	19000000	37
Pn19	19000001	19500000	49
Pn19	19500001	20000000	40
Pn19	20000001	20500000	33
Pn19	20500001	21000000	26
Pn19	21000001	21500000	23
Pn19	21500001	22000000	20
Pn19	22000001	22500000	13
Pn19	22500001	23000000	7
Pn19	23000001	23500000	5
Pn19	23500001	24000000	3
Pn19	24000001	24500000	5
Pn19	24500001	24808771	7
Pn20	1	500000	66
Pn20	500001	1000000	86
Pn20	1000001	1500000	76
Pn20	1500001	2000000	48
Pn20	2000001	2500000	84
Pn20	2500001	3000000	85
Pn20	3000001	3500000	71
Pn20	3500001	4000000	48
Pn20	4000001	4500000	79
Pn20	4500001	5000000	53
Pn20	5000001	5500000	69
Pn20	5500001	6000000	61
Pn20	6000001	6500000	61
Pn20	6500001	7000000	64
Pn20	7000001	7500000	46
Pn20	7500001	8000000	42
Pn20	8000001	8500000	51
Pn20	8500001	9000000	36
Pn20	9000001	9500000	38
Pn20	9500001	10000000	25
Pn20	10000001	10500000	34
Pn20	10500001	11000000	24
Pn20	11000001	11500000	8
Pn20	11500001	12000000	7
Pn20	12000001	12500000	16
Pn20	12500001	13000000	6
Pn20	13000001	13500000	10
Pn20	13500001	14000000	12
Pn20	14000001	14500000	1
Pn20	14500001	15000000	3
Pn20	15000001	15500000	8
Pn20	15500001	16000000	7
Pn20	16000001	16500000	19
Pn20	16500001	17000000	19
Pn20	17000001	17500000	11
Pn20	17500001	18000000	21
Pn20	18000001	18500000	20
Pn20	18500001	19000000	26
Pn20	19000001	19500000	23
Pn20	19500001	20000000	44
Pn20	20000001	20500000	36
Pn20	20500001	21000000	48
Pn20	21000001	21500000	67
Pn20	21500001	22000000	69
Pn20	22000001	22500000	71
Pn20	22500001	23000000	57
Pn20	23000001	23500000	46
Pn20	23500001	24000000	42
Pn20	24000001	24284306	42
Pn21	1	500000	60
Pn21	500001	1000000	54
Pn21	1000001	1500000	49
Pn21	1500001	2000000	53
Pn21	2000001	2500000	66
Pn21	2500001	3000000	31
Pn21	3000001	3500000	36
Pn21	3500001	4000000	20
Pn21	4000001	4500000	9
Pn21	4500001	5000000	16
Pn21	5000001	5500000	14
Pn21	5500001	6000000	17
Pn21	6000001	6500000	7
Pn21	6500001	7000000	5
Pn21	7000001	7500000	9
Pn21	7500001	8000000	5
Pn21	8000001	8500000	7
Pn21	8500001	9000000	7
Pn21	9000001	9500000	7
Pn21	9500001	10000000	9
Pn21	10000001	10500000	15
Pn21	10500001	11000000	11
Pn21	11000001	11500000	19
Pn21	11500001	12000000	7
Pn21	12000001	12500000	29
Pn21	12500001	13000000	10
Pn21	13000001	13500000	23
Pn21	13500001	14000000	29
Pn21	14000001	14500000	35
Pn21	14500001	15000000	28
Pn21	15000001	15500000	38
Pn21	15500001	16000000	30
Pn21	16000001	16500000	50
Pn21	16500001	17000000	58
Pn21	17000001	17500000	61
Pn21	17500001	18000000	68
Pn21	18000001	18500000	71
Pn21	18500001	19000000	78
Pn21	19000001	19500000	60
Pn21	19500001	20000000	83
Pn21	20000001	20500000	78
Pn21	20500001	21000000	79
Pn21	21000001	21500000	77
Pn21	21500001	22000000	51
Pn21	22000001	22260265	24
Pn22	1	500000	38
Pn22	500001	1000000	49
Pn22	1000001	1500000	42
Pn22	1500001	2000000	51
Pn22	2000001	2500000	59
Pn22	2500001	3000000	69
Pn22	3000001	3500000	34
Pn22	3500001	4000000	31
Pn22	4000001	4500000	28
Pn22	4500001	5000000	24
Pn22	5000001	5500000	15
Pn22	5500001	6000000	9
Pn22	6000001	6500000	9
Pn22	6500001	7000000	3
Pn22	7000001	7500000	5
Pn22	7500001	8000000	21
Pn22	8000001	8500000	7
Pn22	8500001	9000000	5
Pn22	9000001	9500000	2
Pn22	9500001	10000000	6
Pn22	10000001	10500000	15
Pn22	10500001	11000000	18
Pn22	11000001	11500000	18
Pn22	11500001	12000000	26
Pn22	12000001	12500000	15
Pn22	12500001	13000000	29
Pn22	13000001	13500000	29
Pn22	13500001	14000000	38
Pn22	14000001	14500000	33
Pn22	14500001	15000000	33
Pn22	15000001	15500000	49
Pn22	15500001	16000000	63
Pn22	16000001	16500000	67
Pn22	16500001	17000000	76
Pn22	17000001	17500000	83
Pn22	17500001	18000000	79
Pn22	18000001	18500000	85
Pn22	18500001	19000000	89
Pn22	19000001	19500000	77
Pn22	19500001	20000000	62
Pn22	20000001	20500000	68
Pn22	20500001	21000000	85
Pn22	21000001	21500000	80
Pn22	21500001	22000000	56
Pn22	22000001	22167516	11
Pn23	1	500000	67
Pn23	500001	1000000	75
Pn23	1000001	1500000	69
Pn23	1500001	2000000	49
Pn23	2000001	2500000	55
Pn23	2500001	3000000	43
Pn23	3000001	3500000	38
Pn23	3500001	4000000	29
Pn23	4000001	4500000	33
Pn23	4500001	5000000	35
Pn23	5000001	5500000	21
Pn23	5500001	6000000	26
Pn23	6000001	6500000	19
Pn23	6500001	7000000	17
Pn23	7000001	7500000	4
Pn23	7500001	8000000	15
Pn23	8000001	8500000	6
Pn23	8500001	9000000	6
Pn23	9000001	9500000	14
Pn23	9500001	10000000	16
Pn23	10000001	10500000	15
Pn23	10500001	11000000	22
Pn23	11000001	11500000	26
Pn23	11500001	12000000	21
Pn23	12000001	12500000	20
Pn23	12500001	13000000	16
Pn23	13000001	13500000	35
Pn23	13500001	14000000	29
Pn23	14000001	14500000	37
Pn23	14500001	15000000	46
Pn23	15000001	15500000	44
Pn23	15500001	16000000	57
Pn23	16000001	16500000	61
Pn23	16500001	17000000	56
Pn23	17000001	17500000	57
Pn23	17500001	18000000	64
Pn23	18000001	18500000	50
Pn23	18500001	19000000	66
Pn23	19000001	19500000	70
Pn23	19500001	20000000	74
Pn23	20000001	20442519	65
Pn24	1	500000	66
Pn24	500001	1000000	78
Pn24	1000001	1500000	80
Pn24	1500001	2000000	67
Pn24	2000001	2500000	80
Pn24	2500001	3000000	85
Pn24	3000001	3500000	81
Pn24	3500001	4000000	63
Pn24	4000001	4500000	75
Pn24	4500001	5000000	52
Pn24	5000001	5500000	75
Pn24	5500001	6000000	47
Pn24	6000001	6500000	54
Pn24	6500001	7000000	53
Pn24	7000001	7500000	47
Pn24	7500001	8000000	39
Pn24	8000001	8500000	32
Pn24	8500001	9000000	19
Pn24	9000001	9500000	29
Pn24	9500001	10000000	11
Pn24	10000001	10500000	12
Pn24	10500001	11000000	3
Pn24	11000001	11500000	6
Pn24	11500001	12000000	13
Pn24	12000001	12500000	13
Pn24	12500001	13000000	10
Pn24	13000001	13500000	10
Pn24	13500001	14000000	16
Pn24	14000001	14500000	12
Pn24	14500001	15000000	7
Pn24	15000001	15500000	1
Pn24	15500001	16000000	13
Pn24	16000001	16500000	25
Pn24	16500001	17000000	38
Pn24	17000001	17500000	37
Pn24	17500001	18000000	57
Pn24	18000001	18500000	61
Pn24	18500001	19000000	60
Pn24	19000001	19500000	62
Pn24	19500001	19853247	39
Pn25	1	500000	1
Pn25	500001	1000000	10
Pn25	1000001	1500000	11
Pn25	1500001	2000000	4
Pn25	2000001	2500000	17
Pn25	2500001	3000000	19
Pn25	3000001	3500000	37
Pn25	3500001	4000000	28
Pn25	4000001	4500000	31
Pn25	4500001	5000000	33
Pn25	5000001	5500000	41
Pn25	5500001	6000000	47
Pn25	6000001	6500000	44
Pn25	6500001	7000000	52
Pn25	7000001	7500000	58
Pn25	7500001	8000000	58
Pn25	8000001	8500000	76
Pn25	8500001	9000000	69
Pn25	9000001	9500000	75
Pn25	9500001	10000000	63
Pn25	10000001	10500000	58
Pn25	10500001	11000000	73
Pn25	11000001	11500000	63
Pn25	11500001	12000000	48
Pn25	12000001	12500000	72
Pn25	12500001	13000000	66
Pn25	13000001	13500000	57
Pn25	13500001	14000000	64
Pn25	14000001	14500000	67
Pn25	14500001	15000000	80
Pn25	15000001	15500000	71
Pn25	15500001	16000000	74
Pn25	16000001	16500000	66
Pn25	16500001	17000000	76
Pn25	17000001	17500000	73
Pn25	17500001	18000000	65
Pn25	18000001	18224315	15
Pn26	1	500000	47
Pn26	500001	1000000	55
Pn26	1000001	1500000	68
Pn26	1500001	2000000	60
Pn26	2000001	2500000	45
Pn26	2500001	3000000	44
Pn26	3000001	3500000	27
Pn26	3500001	4000000	19
Pn26	4000001	4500000	41
Pn26	4500001	5000000	27
Pn26	5000001	5500000	26
Pn26	5500001	6000000	24
Pn26	6000001	6500000	25
Pn26	6500001	7000000	14
Pn26	7000001	7500000	29
Pn26	7500001	8000000	43
Pn26	8000001	8500000	55
Pn26	8500001	9000000	53
Pn26	9000001	9500000	51
Pn26	9500001	10000000	32
Pn26	10000001	10500000	76
Pn26	10500001	11000000	51
Pn26	11000001	11500000	89
Pn26	11500001	12000000	58
Pn26	12000001	12500000	76
Pn26	12500001	13000000	48
Pn26	13000001	13500000	50
Pn26	13500001	14000000	38
Pn26	14000001	14500000	61
Pn26	14500001	14906710	61

## Sheet: Fig 1e
Chromosome	Start	End	Transcriptional level (Log(TPM))
Pn1	10841	11267	0
Pn1	19951	20188	2.0797
Pn1	67495	68035	0.263981
Pn1	68920	69345	0.213247
Pn1	73563	74589	3.0803
Pn1	76278	78348	1.0765
Pn1	78598	80899	2.42587
Pn1	93999	97630	0.223625
Pn1	99323	103009	0.30155
Pn1	115755	116324	0
Pn1	128007	133311	2.8523
Pn1	134463	137939	2.63531
Pn1	154281	156549	1.04243
Pn1	160239	162335	3.49776
Pn1	163174	164078	0.0389059
Pn1	166490	166967	0.0151799
Pn1	168211	168415	0
Pn1	168544	168985	0
Pn1	174852	177951	2.65494
Pn1	179234	181177	3.37826
Pn1	182744	183680	1.07719
Pn1	183708	186916	2.3284
Pn1	204981	206494	0
Pn1	217224	227099	3.13354
Pn1	229101	230884	0.255142
Pn1	233066	234292	0
Pn1	240541	240997	0.140156
Pn1	241447	241666	0
Pn1	247502	250891	0.991857
Pn1	252836	253189	8.55479
Pn1	254448	259226	3.33124
Pn1	259416	275220	2.62704
Pn1	276300	277504	0
Pn1	292951	295945	2.70864
Pn1	301019	311242	2.20418
Pn1	311496	312086	0.197631
Pn1	321411	329834	2.33875
Pn1	338885	347890	3.96147
Pn1	355287	355497	0
Pn1	357002	360002	2.78459
Pn1	360700	361081	1.07806
Pn1	361752	364220	2.25718
Pn1	365086	366104	0
Pn1	366738	368361	0.991574
Pn1	390010	391012	0.0319798
Pn1	409975	411894	2.45946
Pn1	417334	420341	0
Pn1	422927	423197	0
Pn1	424597	429140	2.50741
Pn1	434251	435833	0
Pn1	436876	438825	2.38974
Pn1	439244	441743	1.3875
Pn1	442524	444003	0
Pn1	444807	449252	2.91179
Pn1	455611	455839	0
Pn1	469366	471510	3.04039
Pn1	474899	475415	1.48584
Pn1	482132	487343	0.363069
Pn1	489546	491159	0.210467
Pn1	497629	501589	1.74942
Pn1	506392	506752	0
Pn1	509831	512667	1.08047
Pn1	534627	537132	0.296642
Pn1	545467	548650	2.45961
Pn1	549230	550334	2.71242
Pn1	554661	555216	1.64272
Pn1	556947	560400	1.71102
Pn1	561669	561945	0
Pn1	562792	571172	1.57374
Pn1	577602	578274	0
Pn1	579036	579429	0
Pn1	589854	591028	2.12902
Pn1	592377	592896	2.39736
Pn1	595348	597610	2.08664
Pn1	599775	600615	1.07324
Pn1	601068	603421	1.37554
Pn1	607238	607736	1.57649
Pn1	629296	632314	0.175286
Pn1	640893	641405	0
Pn1	648470	652976	4.39023
Pn1	657759	658059	0
Pn1	659374	659686	1.21711
Pn1	662992	666930	2.96118
Pn1	669500	673739	2.8443
Pn1	677474	677693	0
Pn1	690682	691611	1.44197
Pn1	692166	700760	2.58486
Pn1	701272	704263	1.89168
Pn1	720219	721600	0.213825
Pn1	727013	727956	4.17949
Pn1	750080	750998	0.0816854
Pn1	751076	752034	0.0830008
Pn1	753623	757285	1.98705
Pn1	759397	759634	0.951858
Pn1	760727	763136	2.88978
Pn1	763263	765275	0
Pn1	769493	772705	0.659227
Pn1	779872	780109	0.232469
Pn1	782336	784914	1.27373
Pn1	790503	793564	0.590156
Pn1	793968	795931	1.75151
Pn1	801532	803263	2.78466
Pn1	804938	807116	0.420399
Pn1	807487	807781	0.0945735
Pn1	807933	808359	0.335623
Pn1	816711	818379	1.87163
Pn1	823523	827758	3.1774
Pn1	830600	831294	0
Pn1	848038	854857	1.89993
Pn1	861478	863114	6.52153
Pn1	866195	867205	0.731633
Pn1	868691	869165	2.30092
Pn1	871636	878212	2.18998
Pn1	879332	881299	0.619623
Pn1	881315	882102	1.99633
Pn1	883803	885063	3.16573
Pn1	898435	900814	1.1806
Pn1	901060	903483	2.11033
Pn1	921546	924417	0
Pn1	934891	945433	2.9005
Pn1	947772	949587	2.02947
Pn1	953603	958059	1.51451
Pn1	958083	961054	0.229509
Pn1	967528	970867	2.3049
Pn1	974865	975339	0
Pn1	980562	982925	1.95028
Pn1	990287	991056	2.55976
Pn1	992424	994104	1.48989
Pn1	998015	998492	2.39764
Pn1	1001974	1002724	0.160457
Pn1	1005953	1006157	0
Pn1	1007390	1007732	0
Pn1	1011236	1011740	4.47757
Pn1	1024124	1025402	3.15106
Pn1	1025818	1030045	1.15196
Pn1	1031422	1037711	2.18233
Pn1	1059025	1067769	2.54622
Pn1	1069991	1072116	1.51544
Pn1	1072800	1075576	0
Pn1	1078630	1081216	3.24026
Pn1	1083140	1085418	1.54373
Pn1	1086323	1087231	0
Pn1	1090127	1091631	2.01217
Pn1	1094309	1098594	0.636981
Pn1	1099069	1099276	0.0171937
Pn1	1105064	1108472	0.49964
Pn1	1109566	1111970	4.76687
Pn1	1112987	1115041	3.35264
Pn1	1150033	1150549	1.44614
Pn1	1157257	1162468	0.854531
Pn1	1164766	1169427	0
Pn1	1172111	1172471	0.261753
Pn1	1175657	1178493	1.3196
Pn1	1205402	1213587	0.270132
Pn1	1213614	1218688	1.78554
Pn1	1221978	1222438	0.295195
Pn1	1223978	1228726	2.86157
Pn1	1229375	1229930	1.99902
Pn1	1231623	1235084	2.05005
Pn1	1237135	1238062	0
Pn1	1238497	1243062	1.8956
Pn1	1257437	1258608	3.98959
Pn1	1259944	1260463	4.30428
Pn1	1265396	1267614	3.12392
Pn1	1269789	1271162	1.13497
Pn1	1271183	1271823	0
Pn1	1272680	1272950	0.08623
Pn1	1279103	1279607	2.75675
Pn1	1316615	1320726	0.039246
Pn1	1336458	1340966	4.67769
Pn1	1345250	1345550	0.166772
Pn1	1346297	1346618	1.526
Pn1	1349937	1354131	3.31281
Pn1	1369496	1370340	0
Pn1	1372709	1376919	2.93144
Pn1	1391496	1392425	1.42298
Pn1	1392981	1401577	2.89027
Pn1	1402089	1405080	2.11239
Pn1	1421081	1422462	0.350214
Pn1	1427901	1428844	4.31298
Pn1	1441728	1443150	0.639145
Pn1	1443212	1443677	0.0839676
Pn1	1444188	1447861	2.41437
Pn1	1449947	1450184	0.425926
Pn1	1451275	1453684	3.17097
Pn1	1453811	1455771	0
Pn1	1460034	1460364	0.199061
Pn1	1462748	1465325	1.60873
Pn1	1470984	1474044	0.837871
Pn1	1474447	1476409	1.81528
Pn1	1480914	1482649	3.44817
Pn1	1484327	1486505	0.618915
Pn1	1486876	1487170	0.322342
Pn1	1487322	1487748	0.738744
Pn1	1501846	1503510	2.33626
Pn1	1515106	1516391	0.207457
Pn1	1516462	1517995	0.0457605
Pn1	1532586	1534253	2.5028
Pn1	1539394	1543631	3.4092
Pn1	1546469	1547173	0
Pn1	1559209	1559506	0.0762608
Pn1	1560577	1561867	0.509755
Pn1	1563706	1567240	2.52035
Pn1	1575808	1577447	6.73203
Pn1	1580539	1581549	0.508615
Pn1	1583026	1583569	2.86786
Pn1	1586023	1593974	2.22475
Pn1	1594032	1596567	0.999511
Pn1	1598265	1599525	3.38031
Pn1	1605808	1606126	0.48654
Pn1	1615460	1617853	2.35928
Pn1	1644288	1645478	0
Pn1	1646399	1646939	0
Pn1	1656550	1667050	3.14032
Pn1	1669387	1671210	2.17672
Pn1	1675221	1676426	1.95891
Pn1	1678997	1679669	0
Pn1	1679717	1687356	0.371134
Pn1	1687895	1691294	2.73355
Pn1	1695297	1699052	0
Pn1	1699849	1700551	0
Pn1	1701529	1703576	1.33693
Pn1	1715065	1717096	2.73502
Pn1	1718465	1720145	1.45981
Pn1	1724130	1726213	2.68283
Pn1	1728065	1728812	0.248038
Pn1	1733521	1733863	0
Pn1	1738141	1738645	4.65676
Pn1	1747741	1749019	3.59984
Pn1	1750684	1753587	1.18723
Pn1	1755053	1758989	2.49237
Pn1	1760101	1761391	1.85874
Pn1	1778474	1790636	2.70332
Pn1	1797869	1799994	2.06668
Pn1	1800385	1802030	0
Pn1	1805104	1807690	3.35215
Pn1	1809667	1811955	1.42993
Pn1	1812849	1813757	0
Pn1	1816630	1818137	2.45347
Pn1	1820804	1825684	0.650391
Pn1	1830165	1833567	0.697722
Pn1	1834655	1837045	4.91875
Pn1	1838072	1840124	3.57547
Pn1	1857432	1859429	2.99976
Pn1	1863125	1865129	3.41828
Pn1	1866653	1869232	3.85512
Pn1	1872246	1872577	1.5083
Pn1	1872646	1872979	2.32762
Pn1	1874112	1879387	0.51534
Pn1	1881277	1881586	0
Pn1	1881781	1884158	0
Pn1	1892403	1892763	2.56315
Pn1	1899903	1903530	3.29094
Pn1	1920212	1920613	0
Pn1	1921724	1922045	4.39678
Pn1	1937491	1941002	2.8333
Pn1	1945209	1947532	3.97691
Pn1	1947545	1953355	4.16917
Pn1	1960588	1968737	3.15313
Pn1	1975177	1975508	3.86083
Pn1	1976319	1979310	3.70614
Pn1	1980674	1983157	3.23653
Pn1	1983489	1984458	1.03019
Pn1	1986725	1989727	3.07814
Pn1	1992841	1994265	0
Pn1	1995384	1995885	0
Pn1	1999980	2002002	0.0991371
Pn1	2003575	2004235	0
Pn1	2010163	2012183	0.159823
Pn1	2013181	2014631	0
Pn1	2020042	2022187	0.0368159
Pn1	2028653	2031190	0.10674
Pn1	2031220	2033241	0.0274469
Pn1	2048614	2050772	0.119573
Pn1	2055178	2056493	0
Pn1	2057185	2059197	0
Pn1	2060880	2061114	0
Pn1	2069607	2070952	0
Pn1	2072136	2074120	0.0534371
Pn1	2086294	2086639	0
Pn1	2102010	2105069	1.09553
Pn1	2106117	2107193	0.158216
Pn1	2123071	2123503	0
Pn1	2128025	2130840	3.42785
Pn1	2135549	2135855	0
Pn1	2137189	2137531	0
Pn1	2138219	2138534	0
Pn1	2144983	2148779	0.0301072
Pn1	2150306	2152328	0.0708601
Pn1	2153902	2154785	0.0296704
Pn1	2155985	2157959	0.650468
Pn1	2174372	2178269	0
Pn1	2182194	2186315	0.383691
Pn1	2187771	2188077	0
Pn1	2206923	2207513	0
Pn1	2208663	2210637	0.109894
Pn1	2222804	2223149	0
Pn1	2238462	2241522	1.44458
Pn1	2242570	2243646	0.248171
Pn1	2259488	2259920	0
Pn1	2264069	2273358	3.74473
Pn1	2274651	2275921	0
Pn1	2276427	2277854	1.431
Pn1	2287711	2287930	0.433163
Pn1	2290550	2295866	1.77254
Pn1	2297156	2300155	4.17257
Pn1	2303687	2307310	0.220298
Pn1	2328561	2332811	1.73562
Pn1	2335888	2342180	1.84171
Pn1	2348277	2349025	0.0620529
Pn1	2355622	2355997	0
Pn1	2371890	2382165	0
Pn1	2382302	2383542	0.0563428
Pn1	2386557	2388088	0
Pn1	2400212	2401827	0
Pn1	2410048	2411152	3.05848
Pn1	2413735	2416261	0.962397
Pn1	2416797	2418741	0.0111209
Pn1	2421915	2423233	3.87308
Pn1	2425795	2432471	2.34009
Pn1	2434442	2438270	2.51383
Pn1	2440414	2441278	0
Pn1	2443716	2444102	0
Pn1	2449855	2450125	0.101745
Pn1	2453018	2454717	0.0611208
Pn1	2458703	2459857	0.0416776
Pn1	2460149	2460633	0
Pn1	2462346	2463569	0
Pn1	2478580	2479980	0.357579
Pn1	2491948	2493892	0
Pn1	2514891	2516114	0
Pn1	2518605	2519765	0
Pn1	2522357	2523185	0.0532267
Pn1	2526516	2527862	0.307088
Pn1	2537465	2538719	0
Pn1	2540433	2542364	0
Pn1	2550514	2551926	0.378546
Pn1	2575151	2576551	0.409951
Pn1	2602123	2603305	0.89065
Pn1	2605052	2605289	0.132704
Pn1	2608560	2608996	0.294821
Pn1	2612043	2617811	2.25178
Pn1	2621560	2627988	3.18175
Pn1	2628301	2639306	2.6714
Pn1	2641518	2641944	3.57785
Pn1	2643645	2643989	0
Pn1	2645041	2645967	6.28042
Pn1	2661843	2664766	1.55921
Pn1	2665343	2665592	1.67008
Pn1	2666898	2667327	0
Pn1	2668376	2672047	2.74983
Pn1	2708302	2710783	1.03086
Pn1	2713300	2716534	1.858
Pn1	2722798	2724470	1.47428
Pn1	2744222	2744453	0
Pn1	2747281	2749079	0
Pn1	2758989	2761934	0
Pn1	2763770	2771755	1.85434
Pn1	2781421	2783204	0
Pn1	2789747	2792613	4.17195
Pn1	2805034	2807901	4.21649
Pn1	2819932	2823342	0.24819
Pn1	2845536	2848160	3.51185
Pn1	2858835	2861934	3.94271
Pn1	2875617	2881119	0.785942
Pn1	2881148	2881481	0.681393
Pn1	2887671	2887986	0
Pn1	2889644	2891625	3.66096
Pn1	2892252	2892507	0
Pn1	2912765	2917061	3.33982
Pn1	2920773	2922531	2.43247
Pn1	2922610	2923767	1.34802
Pn1	2927412	2927793	3.3657
Pn1	2930795	2932155	0.570138
Pn1	2944898	2948718	2.00825
Pn1	2951246	2958548	0.33951
Pn1	2964837	2965404	0
Pn1	2975239	2975509	0
Pn1	2978265	2981860	3.66978
Pn1	2984909	2991264	3.44915
Pn1	2992416	2992617	0
Pn1	2998822	3000061	0.0199209
Pn1	3001546	3002975	1.75537
Pn1	3006169	3006499	1.98039
Pn1	3015570	3016800	0
Pn1	3027243	3028485	0
Pn1	3031601	3033213	2.17897
Pn1	3042220	3043459	0.00401626
Pn1	3044438	3046366	0
Pn1	3060617	3061856	0
Pn1	3062104	3064769	0.0257694
Pn1	3067779	3068533	0
Pn1	3070172	3071646	1.78295
Pn1	3075044	3075374	2.21242
Pn1	3084162	3085401	0
Pn1	3101791	3103030	0
Pn1	3106146	3107729	0.110758
Pn1	3116631	3117834	0
Pn1	3123030	3123598	0
Pn1	3124407	3125518	0.0731479
Pn1	3126770	3132011	2.47886
Pn1	3135985	3137455	1.06505
Pn1	3144659	3145023	0.227118
Pn1	3170370	3176472	0.0513979
Pn1	3180690	3184415	0.0382597
Pn1	3206117	3206880	0
Pn1	3211265	3211991	0
Pn1	3213338	3213743	0
Pn1	3216686	3216890	0
Pn1	3216909	3217209	0
Pn1	3241178	3242029	1.90857
Pn1	3255643	3257535	0
Pn1	3261785	3263757	0
Pn1	3274796	3278102	0.378262
Pn1	3283142	3284783	0.470009
Pn1	3295373	3296715	0.148861
Pn1	3298262	3299738	0
Pn1	3316695	3317925	0
Pn1	3319689	3320219	0
Pn1	3325604	3326111	0
Pn1	3331377	3332953	1.63359
Pn1	3341819	3342146	0
Pn1	3342322	3343048	0
Pn1	3343296	3345964	0.0597876
Pn1	3348973	3349219	0.0568714
Pn1	3350650	3350980	2.95262
Pn1	3360072	3361302	0
Pn1	3362755	3364016	0
Pn1	3371706	3372945	0
Pn1	3373925	3375861	0
Pn1	3378870	3379116	0
Pn1	3381749	3383224	1.28925
Pn1	3386622	3386952	2.74743
Pn1	3394703	3395942	0.00401626
Pn1	3396917	3398854	0
Pn1	3407788	3409371	1.43397
Pn1	3412727	3413930	0.0041361
Pn1	3423672	3424704	0.184427
Pn1	3425960	3431265	2.33395
Pn1	3433556	3433766	0
Pn1	3436197	3437668	0.47958
Pn1	3444867	3445231	0.115287
Pn1	3476602	3477708	1.80799
Pn1	3496123	3496507	0.627987
Pn1	3508268	3509177	0
Pn1	3511957	3513464	0.0341679
Pn1	3515494	3517337	0.362923
Pn1	3534941	3536830	1.37542
Pn1	3544217	3550930	0.153911
Pn1	3551267	3556663	0.47094
Pn1	3592828	3593934	1.73381
Pn1	3621717	3622653	0.125699
Pn1	3638274	3639753	0.785721
Pn1	3643157	3643521	0.72837
Pn1	3669963	3670899	0.156702
Pn1	3689440	3690919	0.504316
Pn1	3694324	3694688	0.931606
Pn1	3706715	3706986	0.0383165
Pn1	3717921	3718735	0.848264
Pn1	3730740	3731070	0
Pn1	3737451	3738665	0
Pn1	3743670	3745641	0
Pn1	3756054	3759360	0.576889
Pn1	3764193	3765834	1.12649
Pn1	3772640	3772859	1.01387
Pn1	3774426	3775902	0
Pn1	3776814	3791033	2.94287
Pn1	3792920	3795983	2.51163
Pn1	3797249	3804098	2.2061
Pn1	3808972	3809263	0
Pn1	3822153	3823084	1.05207
Pn1	3836056	3841790	0.0230112
Pn1	3843065	3844566	0.0807578
Pn1	3866141	3869374	1.29107
Pn1	3873262	3874890	2.82885
Pn1	3877341	3880964	3.72988
Pn1	3883070	3884669	0.538632
Pn1	3901857	3903117	2.80814
Pn1	3920210	3923627	0
Pn1	3924909	3927400	2.77996
Pn1	3932156	3933531	0.323994
Pn1	3938697	3941542	0.95253
Pn1	3960679	3962305	2.61532
Pn1	3963801	3967482	3.95947
Pn1	3969660	3971260	0.79284
Pn1	3986474	3987734	2.92056
Pn1	4005290	4007779	3.29837
Pn1	4012559	4013934	0.321956
Pn1	4019066	4021909	1.10927
Pn1	4026671	4026956	0.158637
Pn1	4027537	4027828	0
Pn1	4032570	4035418	1.38158
Pn1	4041160	4043898	0.0137349
Pn1	4044646	4047118	2.68641
Pn1	4052520	4052751	0
Pn1	4056813	4057131	0.0296536
Pn1	4060814	4061045	0
Pn1	4064020	4064362	0
Pn1	4071714	4074585	1.38571
Pn1	4076195	4079193	1.38182
Pn1	4090316	4090655	0.167003
Pn1	4092638	4092980	0.28435
Pn1	4093603	4093849	0.169236
Pn1	4098856	4100046	0.940861
Pn1	4107022	4108156	0
Pn1	4109410	4110588	0.0802113
Pn1	4111261	4112755	1.45899
Pn1	4112976	4114909	0.105654
Pn1	4115178	4115505	0
Pn1	4121871	4122228	1.75425
Pn1	4122256	4124131	2.13714
Pn1	4130711	4133553	2.16441
Pn1	4133773	4135738	1.0832
Pn1	4135777	4136254	1.13372
Pn1	4149267	4152337	2.13979
Pn1	4159224	4159518	0
Pn1	4165199	4167333	1.296
Pn1	4181070	4182881	0.857611
Pn1	4183161	4184672	4.1453
Pn1	4185890	4188192	0
Pn1	4216745	4219590	4.20969
Pn1	4221274	4221932	0
Pn1	4237386	4237734	0
Pn1	4239540	4240243	1.60935
Pn1	4241779	4248224	1.50069
Pn1	4249361	4250413	3.35159
Pn1	4255690	4256748	0
Pn1	4258955	4259174	0
Pn1	4261068	4262500	4.6708
Pn1	4265568	4266241	1.08703
Pn1	4266689	4266899	0.463608
Pn1	4267905	4268184	0
Pn1	4268462	4271417	3.56357
Pn1	4274331	4277134	1.41672
Pn1	4278672	4279011	2.42536
Pn1	4279104	4279434	3.33538
Pn1	4294016	4296572	0.372117
Pn1	4304601	4305171	2.65831
Pn1	4307564	4308643	1.36744
Pn1	4315122	4318117	5.10401
Pn1	4321771	4326452	1.90372
Pn1	4332963	4336953	0.296355
Pn1	4337408	4341548	0.108871
Pn1	4341601	4344280	2.55666
Pn1	4353791	4355206	1.44128
Pn1	4357763	4358587	1.91843
Pn1	4358681	4359143	2.24199
Pn1	4360971	4368193	1.95827
Pn1	4370012	4370435	0.120752
Pn1	4371163	4371934	0.589352
Pn1	4407924	4408346	0
Pn1	4411079	4411903	0
Pn1	4430847	4431180	0.975058
Pn1	4457358	4463214	0.028454
Pn1	4474604	4475538	0.0847286
Pn1	4483659	4484201	0
Pn1	4497197	4500168	0
Pn1	4517928	4518523	0.0390925
Pn1	4527964	4528165	0
Pn1	4528428	4529178	0
Pn1	4536705	4537953	0
Pn1	4545706	4546954	0.0097305
Pn1	4553318	4553913	0.0241312
Pn1	4563490	4563691	0
Pn1	4563954	4564704	0
Pn1	4572217	4573465	0
Pn1	4581218	4582466	0.0097305
Pn1	4587685	4588967	0.0807139
Pn1	4589182	4589425	0
Pn1	4597696	4597897	0
Pn1	4598160	4603266	0.0191691
Pn1	4604296	4606916	0.0212966
Pn1	4615399	4615600	0
Pn1	4615863	4619040	0
Pn1	4626791	4628039	0.00604933
Pn1	4631243	4631719	0
Pn1	4639710	4640705	0
Pn1	4662246	4665013	0.231656
Pn1	4668961	4674289	0.00847234
Pn1	4679799	4680093	0.00844359
Pn1	4681164	4681640	0
Pn1	4689528	4690635	0
Pn1	4709011	4711763	0
Pn1	4716266	4716467	0.0568963
Pn1	4723400	4723608	0
Pn1	4729081	4730329	0
Pn1	4731454	4733913	0
Pn1	4735306	4739803	0
Pn1	4762047	4762716	0.0815502
Pn1	4763294	4764014	0.033013
Pn1	4769573	4773139	0.133541
Pn1	4773969	4774218	0
Pn1	4777226	4778997	0
Pn1	4810840	4812792	0.300628
Pn1	4819377	4819812	0.0329211
Pn1	4823051	4825815	0
Pn1	4839564	4841530	0.154537
Pn1	4842118	4842838	0.357357
Pn1	4845332	4852596	0.183679
Pn1	4853426	4853675	0
Pn1	4890314	4892261	0.018859
Pn1	4898932	4902942	0.279061
Pn1	4903659	4903980	0
Pn1	4913382	4913634	0
Pn1	4920330	4921790	0.0219934
Pn1	4921850	4922243	0
Pn1	4925687	4926736	0
Pn1	4945796	4946465	0.0720285
Pn1	4949655	4956055	0.106455
Pn1	4956073	4957878	0.0282414
Pn1	4964838	4966927	0
Pn1	4969228	4972126	0
Pn1	4981876	4982416	0.0129906
Pn1	4983241	4983451	0
Pn1	4998611	5000182	0
Pn1	5007378	5007780	0
Pn1	5020768	5021437	0.0496761
Pn1	5022265	5022496	0
Pn1	5034364	5034616	0
Pn1	5047446	5049913	0.104715
Pn1	5050221	5051411	0.177235
Pn1	5055787	5057832	0.00803431
Pn1	5058026	5058539	0
Pn1	5074781	5074989	0
Pn1	5080439	5081687	0
Pn1	5082812	5091440	0
Pn1	5091471	5093491	0
Pn1	5112511	5114458	0
Pn1	5127169	5135766	0
Pn1	5135797	5137838	0
Pn1	5169947	5170616	0.11103
Pn1	5171194	5171914	0.0779214
Pn1	5178366	5183411	0.057759
Pn1	5186151	5187259	0
Pn1	5195923	5196175	0
Pn1	5210095	5210956	0
Pn1	5216859	5219173	1.24546
Pn1	5221504	5221735	0
Pn1	5248884	5251152	0.0550316
Pn1	5251910	5254146	3.16128
Pn1	5254872	5255601	1.75103
Pn1	5257657	5261212	2.91296
Pn1	5261317	5261539	0.313817
Pn1	5275752	5276019	0
Pn1	5279619	5287677	2.64536
Pn1	5291892	5295536	0
Pn1	5311863	5316106	3.91663
Pn1	5323503	5324028	0
Pn1	5344289	5347311	2.06268
Pn1	5360141	5361843	0
Pn1	5364413	5370944	2.18556
Pn1	5371980	5375420	1.22097
Pn1	5378975	5379206	2.20398
Pn1	5394166	5394562	0
Pn1	5394600	5396273	0
Pn1	5400915	5403590	4.31143
Pn1	5409688	5412018	1.45032
Pn1	5414482	5419250	2.05314
Pn1	5430084	5430690	0.0656738
Pn1	5446161	5446776	0
Pn1	5448971	5449370	0
Pn1	5450071	5450443	0
Pn1	5468491	5468837	0
Pn1	5470405	5470756	0.00901128
Pn1	5472115	5474804	6.77496
Pn1	5483378	5483579	0
Pn1	5484417	5487099	6.04982
Pn1	5490545	5491010	0
Pn1	5496725	5499416	6.7658
Pn1	5507873	5508578	0.0598457
Pn1	5510004	5513767	1.57377
Pn1	5524007	5526077	1.32916
Pn1	5530080	5532493	2.03901
Pn1	5552040	5552664	2.33797
Pn1	5561367	5562565	1.21347
Pn1	5562842	5563118	0.574442
Pn1	5564011	5564724	1.64892
Pn1	5565795	5566405	0
Pn1	5577388	5578652	0.561424
Pn1	5602619	5604300	1.20309
Pn1	5611936	5612560	1.92109
Pn1	5624598	5626555	1.49958
Pn1	5644703	5647261	0
Pn1	5662420	5662747	0
Pn1	5666338	5667618	0.518203
Pn1	5673208	5673499	0
Pn1	5688889	5691267	1.34921
Pn1	5693335	5693990	1.55431
Pn1	5695301	5696043	2.44854
Pn1	5721532	5723213	0.681949
Pn1	5741109	5741526	0.0684462
Pn1	5748454	5751007	1.05611
Pn1	5751382	5753787	0.894648
Pn1	5760361	5762139	3.37722
Pn1	5773335	5778178	2.86343
Pn1	5779093	5779408	2.11932
Pn1	5779758	5784487	2.19669
Pn1	5785298	5788463	1.6153
Pn1	5790006	5793876	2.00788
Pn1	5797029	5798313	0.325179
Pn1	5804867	5805530	1.07824
Pn1	5806791	5808381	0.616951
Pn1	5810941	5811871	3.35517
Pn1	5816450	5821782	1.30858
Pn1	5831852	5834891	3.72136
Pn1	5859674	5862193	4.39115
Pn1	5875652	5875970	0.857907
Pn1	5880990	5881386	0
Pn1	5884097	5886031	0.448113
Pn1	5891221	5895700	3.38557
Pn1	5896930	5901645	1.5847
Pn1	5909088	5912105	1.95377
Pn1	5919887	5920452	0
Pn1	5922294	5924459	0
Pn1	5929108	5932179	4.00836
Pn1	5938946	5941838	3.22689
Pn1	5948092	5952681	2.10595
Pn1	5954622	5955015	0
Pn1	5955535	5955811	0
Pn1	5956669	5958282	0
Pn1	5962002	5962449	5.14286
Pn1	5977729	5979300	6.05429
Pn1	5980718	5981286	0.227435
Pn1	5987418	5993798	2.40596
Pn1	5997601	5997926	0
Pn1	6012817	6013659	0.585463
Pn1	6013892	6016906	2.14564
Pn1	6018086	6018903	0
Pn1	6030345	6032608	1.15444
Pn1	6038473	6038758	0
Pn1	6039598	6039829	0
Pn1	6044698	6047027	2.33371
Pn1	6047705	6047948	0
Pn1	6050750	6051329	2.57328
Pn1	6069327	6070982	4.59672
Pn1	6073209	6073586	0.0485717
Pn1	6074551	6074773	0
Pn1	6090178	6093780	2.09102
Pn1	6095623	6098229	1.7499
Pn1	6115620	6116875	0.771534
Pn1	6119420	6119777	0.47628
Pn1	6121635	6126286	1.28741
Pn1	6134212	6136495	3.69925
Pn1	6136833	6143256	2.38186
Pn1	6148312	6148891	1.67801
Pn1	6155381	6158525	3.24553
Pn1	6159985	6160198	0.00498124
Pn1	6224532	6224808	0.349916
Pn1	6225653	6226112	2.67861
Pn1	6234823	6242673	2.42341
Pn1	6242801	6243110	0.0937341
Pn1	6243749	6246198	2.27096
Pn1	6248660	6248915	2.56268
Pn1	6251337	6254418	2.08266
Pn1	6268088	6281801	2.71998
Pn1	6283174	6283408	0
Pn1	6284085	6284412	0
Pn1	6288447	6288801	0
Pn1	6289567	6298265	2.43029
Pn1	6307310	6307619	0
Pn1	6308182	6309949	0
Pn1	6313271	6316234	1.5767
Pn1	6319684	6323603	0.879295
Pn1	6345613	6345922	0
Pn1	6346485	6351979	0.067948
Pn1	6352044	6354509	0.309786
Pn1	6358572	6361871	1.72516
Pn1	6371551	6373513	3.80762
Pn1	6375701	6377222	0.268236
Pn1	6378759	6380363	0.773245
Pn1	6380387	6380706	0.137807
Pn1	6396982	6397246	0
Pn1	6401678	6402383	0.0924357
Pn1	6403808	6405044	1.78555
Pn1	6407233	6407662	0.041958
Pn1	6418495	6419888	0.361825
Pn1	6423321	6423933	0
Pn1	6444420	6444948	0.0192865
Pn1	6453415	6457908	0.0101688
Pn1	6472697	6473750	2.24338
Pn1	6487649	6487848	0
Pn1	6494383	6496454	1.20447
Pn1	6509490	6510099	0
Pn1	6522799	6524871	0.610368
Pn1	6529009	6529908	2.63237
Pn1	6541726	6542155	0
Pn1	6574346	6575148	2.16999
Pn1	6579936	6584522	2.01312
Pn1	6588349	6588748	0
Pn1	6594225	6595905	0.0239434
Pn1	6596613	6597826	1.75916
Pn1	6599250	6599864	1.09556
Pn1	6608166	6609443	1.03208
Pn1	6627901	6630274	0.545289
Pn1	6632360	6633015	0.494588
Pn1	6645190	6647151	1.45837
Pn1	6651961	6653351	0.634508
Pn1	6655304	6655959	0.25659
Pn1	6657134	6659880	1.49512
Pn1	6682184	6682712	0.0214659
Pn1	6691003	6692684	0.960257
Pn1	6696196	6702592	1.09561
Pn1	6706305	6706915	0
Pn1	6725835	6726069	0.774981
Pn1	6735118	6737085	0.760008
Pn1	6738231	6738438	1.69275
Pn1	6744406	6744742	0.934207
Pn1	6749052	6751524	1.36296
Pn1	6761489	6761960	0
Pn1	6774641	6776713	1.14443
Pn1	6778739	6779042	0.120563
Pn1	6780720	6783646	1.85604
Pn1	6785816	6791446	1.11469
Pn1	6807436	6812627	0.0734735
Pn1	6816040	6820533	0.707482
Pn1	6826006	6827059	0
Pn1	6847659	6849518	0.467483
Pn1	6853671	6857824	2.27328
Pn1	6873062	6876824	0.425177
Pn1	6895108	6897514	0.638348
Pn1	6904271	6905000	3.23645
Pn1	6905016	6906794	3.49092
Pn1	6918560	6923399	1.89021
Pn1	6924300	6924624	1.67137
Pn1	6924974	6929741	1.96552
Pn1	6930556	6933722	1.28565
Pn1	6935275	6939081	1.83182
Pn1	6942233	6943517	0.32059
Pn1	6955359	6955640	0.408778
Pn1	6956173	6957103	2.82882
Pn1	6960511	6967565	0.670261
Pn1	6977307	6980346	3.37909
Pn1	6985255	6990187	2.58086
Pn1	6993236	6993569	0
Pn1	7004549	7007085	4.24957
Pn1	7020574	7020868	0.78814
Pn1	7025065	7025664	0.357846
Pn1	7025817	7026381	0.287472
Pn1	7027572	7029507	0.0879932
Pn1	7034716	7039199	2.96903
Pn1	7049212	7049473	0
Pn1	7051498	7055500	2.29354
Pn1	7060123	7061171	0
Pn1	7071965	7075023	3.49898
Pn1	7076378	7077000	0
Pn1	7081998	7084891	2.63291
Pn1	7094709	7095732	2.1169
Pn1	7097664	7098057	0
Pn1	7098577	7098853	0
Pn1	7101049	7101328	0
Pn1	7105118	7105568	5.00409
Pn1	7122456	7124045	5.62542
Pn1	7125464	7126031	0.0390858
Pn1	7132126	7132405	0.108227
Pn1	7134345	7138278	2.09955
Pn1	7142059	7142384	0
Pn1	7158454	7159633	0.410459
Pn1	7160089	7162543	2.26693
Pn1	7163633	7164552	0
Pn1	7179993	7181023	3.40665
Pn1	7193010	7194523	1.96111
Pn1	7203228	7206833	1.09857
Pn1	7208660	7211266	1.8081
Pn1	7230221	7231476	1.14642
Pn1	7245983	7248325	3.33897
Pn1	7248663	7255085	2.27957
Pn1	7260141	7260720	1.44583
Pn1	7267235	7270379	3.023
Pn1	7271894	7272050	0.101769
Pn1	7342716	7342992	0.11259
Pn1	7343840	7344299	2.45525
Pn1	7352498	7359391	2.35748
Pn1	7360027	7360345	0.0582447
Pn1	7360473	7360782	0.0937341
Pn1	7361422	7363871	2.215
Pn1	7366360	7366615	2.06076
Pn1	7369169	7371662	1.73659
Pn1	7381913	7382472	0.832948
Pn1	7401969	7412687	2.67914
Pn1	7414029	7414374	0
Pn1	7417810	7418116	1.7034
Pn1	7418893	7419541	0
Pn1	7420359	7429062	1.87106
Pn1	7429175	7429499	0.14837
Pn1	7437195	7438409	0
Pn1	7438994	7440762	0
Pn1	7444376	7447342	0.996765
Pn1	7450791	7454709	1.59341
Pn1	7464300	7466254	3.31085
Pn1	7468762	7469965	0.631857
Pn1	7471501	7473105	0.881311
Pn1	7478056	7480393	0
Pn1	7480912	7481576	0.0408694
Pn1	7483974	7484467	0
Pn1	7484881	7488026	1.36709
Pn1	7493327	7496747	1.44883
Pn1	7497932	7505279	3.70088
Pn1	7518081	7519492	0.194886
Pn1	7519856	7520069	0.31894
Pn1	7526889	7527616	2.18286
Pn1	7533963	7535862	0.44692
Pn1	7543381	7546046	2.05081
Pn1	7550669	7551239	2.92559
Pn1	7552600	7554069	2.93502
Pn1	7562469	7566420	4.64059
Pn1	7566863	7571133	0
Pn1	7588873	7591250	2.06943
Pn1	7595214	7595451	0
Pn1	7628677	7629172	3.13617
Pn1	7632421	7632870	2.06522
Pn1	7635009	7635372	0.112187
Pn1	7646249	7649229	1.40196
Pn1	7652145	7656497	2.94916
Pn1	7661963	7662931	0.729521
Pn1	7664343	7666194	2.29696
Pn1	7671337	7672874	4.91065
Pn1	7687794	7688701	0
Pn1	7697570	7699376	4.7882
Pn1	7731000	7734276	1.91424
Pn1	7735753	7736181	2.02819
Pn1	7758074	7758437	0
Pn1	7761239	7762365	0.0269275
Pn1	7763246	7763933	1.5817
Pn1	7782711	7783699	0.176419
Pn1	7814212	7816153	0
Pn1	7820458	7823062	0.0188777
Pn1	7826757	7833954	4.3899
Pn1	7837862	7841552	0
Pn1	7842375	7845103	1.39072
Pn1	7853316	7854810	1.79331
Pn1	7855506	7859559	1.88076
Pn1	7859594	7859936	0.0923996
Pn1	7884288	7884720	0
Pn1	7884835	7885387	0
Pn1	7885407	7885749	0
Pn1	7904309	7907819	0
Pn1	7935934	7938793	3.90995
Pn1	7960672	7961719	3.58756
Pn1	7962811	7965780	4.39961
Pn1	7978857	7979154	0
Pn1	7988132	7988603	2.38166
Pn1	7989710	7990843	2.40452
Pn1	7999355	7999926	0
Pn1	8034836	8035169	0
Pn1	8050045	8050379	0
Pn1	8059510	8062125	0
Pn1	8084940	8087499	0.784303
Pn1	8110561	8110768	0.0763241
Pn1	8115695	8118257	0.0384993
Pn1	8131982	8132186	0
Pn1	8136842	8139634	0
Pn1	8171999	8175909	0
Pn1	8180465	8181357	0.053427
Pn1	8196987	8198117	1.62955
Pn1	8199627	8199876	1.36559
Pn1	8214735	8218602	0
Pn1	8225536	8225860	0
Pn1	8233596	8233905	0.013988
Pn1	8265518	8265818	0
Pn1	8271127	8271461	0
Pn1	8282899	8283812	0
Pn1	8297061	8297991	0.223166
Pn1	8313609	8314471	0.568337
Pn1	8315711	8318773	1.82671
Pn1	8337487	8337736	0
Pn1	8355486	8355783	0
Pn1	8376095	8376371	0.157956
Pn1	8379775	8380908	0
Pn1	8382564	8382813	0
Pn1	8395919	8396195	0.0141123
Pn1	8399596	8402629	0
Pn1	8415628	8415964	0.0116067
Pn1	8419334	8420466	0
Pn1	8422118	8422367	0
Pn1	8427826	8428114	0
Pn1	8446919	8447342	0.050862
Pn1	8465097	8465430	0
Pn1	8466911	8467321	0
Pn1	8471236	8474184	0
Pn1	8491221	8491455	0.0696657
Pn1	8495856	8498507	0.394152
Pn1	8520341	8520641	0
Pn1	8533011	8535789	0.0696445
Pn1	8542300	8544537	0
Pn1	8553304	8555406	0
Pn1	8556701	8560764	1.56928
Pn1	8569196	8572351	0
Pn1	8584955	8587720	0.653029
Pn1	8595557	8599448	0
Pn1	8621752	8622085	0
Pn1	8628119	8630834	0
Pn1	8648176	8648404	0.32706
Pn1	8653289	8656328	1.06825
Pn1	8662282	8663144	1.17738
Pn1	8664411	8667450	1.61914
Pn1	8681959	8682259	0.499718
Pn1	8698968	8702857	0
Pn1	8721802	8722264	0
Pn1	8722573	8725678	0
Pn1	8747323	8747623	0
Pn1	8751111	8753904	0.27657
Pn1	8758001	8758301	0
Pn1	8781028	8783825	0.0599028
Pn1	8803188	8803490	0
Pn1	8808119	8810629	0
Pn1	8824706	8825800	0.328155
Pn1	8839851	8842397	0.0891195
Pn1	8844011	8846776	0.264487
Pn1	8854561	8858453	0
Pn1	8864808	8865684	0
Pn1	8869632	8872427	0
Pn1	8896067	8898808	0
Pn1	8902654	8902957	0
Pn1	8911214	8912346	0.796197
Pn1	8937033	8939823	0.786429
Pn1	8958108	8958411	0
Pn1	8966658	8969450	0.783556
Pn1	8981290	8981793	0.0298678
Pn1	8982044	8982404	0.633962
Pn1	9007199	9009991	0
Pn1	9021600	9022732	0
Pn1	9026868	9027105	0
Pn1	9035898	9037435	0
Pn1	9041232	9041469	0
Pn1	9052932	9055583	0.36826
Pn1	9070051	9070255	0.197744
Pn1	9074607	9082875	0
Pn1	9087329	9087632	0
Pn1	9095779	9098572	1.18252
Pn1	9124866	9125079	0
Pn1	9125622	9133141	2.25709
Pn1	9146927	9148565	3.16859
Pn1	9153630	9170492	2.09442
Pn1	9176420	9188105	1.3833
Pn1	9203590	9204066	3.66414
Pn1	9212722	9212935	0
Pn1	9220773	9222013	2.50864
Pn1	9233030	9233630	0.694608
Pn1	9235342	9236624	0.167799
Pn1	9238098	9238389	0.398204
Pn1	9245922	9247041	1.67052
Pn1	9253498	9254284	2.42586
Pn1	9263247	9266421	2.99459
Pn1	9269625	9271722	1.52016
Pn1	9282719	9282926	0.0172078
Pn1	9283346	9285170	2.65013
Pn1	9296648	9296968	0
Pn1	9298820	9302343	2.31668
Pn1	9310307	9311349	0.995724
Pn1	9323910	9324753	0.834786
Pn1	9339884	9341012	0
Pn1	9351823	9352267	0.0516505
Pn1	9358168	9363439	2.60577
Pn1	9365552	9368454	1.34953
Pn1	9370089	9371356	3.25353
Pn1	9372568	9372847	0.346491
Pn1	9374892	9375447	0.735714
Pn1	9382961	9386966	0.00873177
Pn1	9398587	9401411	0.14008
Pn1	9447838	9450737	0.0168506
Pn1	9453657	9454897	0.0736516
Pn1	9461418	9462198	4.58544
Pn1	9462651	9465356	4.27601
Pn1	9475253	9476156	1.47295
Pn1	9489701	9490208	0.215032
Pn1	9498469	9499174	3.77623
Pn1	9569431	9574989	1.85025
Pn1	9570888	9574989	1.4839
Pn1	9588741	9590067	1.00368
Pn1	9601527	9604733	1.46555
Pn1	9601527	9604733	2.03365
Pn1	9614314	9615247	0
Pn1	9627063	9627381	0
Pn1	9638905	9640093	0
Pn1	9698876	9699596	2.82632
Pn1	9707800	9708512	0
Pn1	9715190	9716232	0
Pn1	9720291	9720594	0
Pn1	9771382	9771922	0.301949
Pn1	9774258	9775430	0
Pn1	9794163	9795510	0.955922
Pn1	9797812	9798208	0
Pn1	9798265	9799789	0
Pn1	9805883	9807242	0.677698
Pn1	9835985	9837332	0.46037
Pn1	9840468	9841795	0
Pn1	9866324	9867683	0.767929
Pn1	9870036	9870419	0
Pn1	9879640	9880999	0.555347
Pn1	9883072	9884711	0
Pn1	9900790	9901504	3.75232
Pn1	9910625	9911037	0.872334
Pn1	9915997	9916252	0.615762
Pn1	9926496	9927476	1.60434
Pn1	9931736	9937224	3.01037
Pn1	9945399	9961942	0.0472973
Pn1	9964368	9966368	0
Pn1	10009646	10013196	0
Pn1	10069068	10069479	3.77426
Pn1	10080130	10080673	0.268308
Pn1	10109798	10112847	1.91701
Pn1	10114531	10117428	3.94467
Pn1	10146486	10146954	0
Pn1	10156981	10158019	1.7299
Pn1	10161601	10161808	0
Pn1	10167133	10191114	2.28561
Pn1	10197964	10198632	0.326103
Pn1	10244222	10244383	4.56357
Pn1	10288396	10290831	0
Pn1	10314606	10314819	0.9567
Pn1	10316751	10318906	1.65902
Pn1	10339085	10339673	0.00406041
Pn1	10348558	10348906	0.99493
Pn1	10352756	10354835	1.92847
Pn1	10352756	10354835	1.90737
Pn1	10366162	10366760	0
Pn1	10381264	10382800	0.384745
Pn1	10383240	10387417	0.962861
Pn1	10383240	10385131	0
Pn1	10386898	10387417	0.573248
Pn1	10388962	10393684	2.66677
Pn1	10397023	10397344	0.638204
Pn1	10409572	10409656	0.0769218
Pn1	10414209	10414543	1.46041
Pn1	10423941	10424148	1.19131
Pn1	10446870	10447170	0
Pn1	10450021	10450372	0
Pn1	10471243	10472161	2.46996
Pn1	10485341	10488348	0.797815
Pn1	10499252	10502137	0
Pn1	10512149	10512541	0.028164
Pn1	10516822	10518978	0
Pn1	10523444	10523747	0.120829
Pn1	10532066	10534858	0.656491
Pn1	10553675	10553972	0.996345
Pn1	10554003	10557837	2.59146
Pn1	10564160	10564373	0
Pn1	10564867	10572389	2.81241
Pn1	10573994	10581252	2.3886
Pn1	10592305	10593946	3.66591
Pn1	10599000	10618496	2.24217
Pn1	10621773	10633613	1.42961
Pn1	10644450	10644858	0
Pn1	10644939	10647588	0
Pn1	10648230	10648706	3.98677
Pn1	10660369	10661609	2.87983
Pn1	10673530	10674130	1.37045
Pn1	10675809	10679013	0.454533
Pn1	10686451	10687570	1.95569
Pn1	10693978	10694764	2.77535
Pn1	10710675	10710996	0.75313
Pn1	10711978	10714075	1.50274
Pn1	10726260	10726467	0.0172078
Pn1	10730274	10730595	0
Pn1	10736667	10740204	2.90712
Pn1	10753340	10754308	0.940053
Pn1	10766957	10767800	0.95033
Pn1	10781664	10782792	0
Pn1	10786583	10787722	0
Pn1	10800212	10805440	2.88839
Pn1	10808042	10810944	1.79049
Pn1	10812540	10813807	3.81146
Pn1	10815007	10815343	0.231885
Pn1	10826856	10830944	0
Pn1	10837653	10840788	0
Pn1	10859100	10859605	0.660769
Pn1	10882528	10883116	0
Pn1	10892731	10895631	0.0734286
Pn1	10898555	10899802	0.310799
Pn1	10901085	10905459	0.137012
Pn1	10906315	10907095	4.67524
Pn1	10907542	10910235	4.43567
Pn1	10913396	10913720	0
Pn1	10919452	10920355	2.48173
Pn1	10943517	10944222	4.36335
Pn1	10945610	10946215	0
Pn1	10964180	10964957	5.05071
Pn1	10969979	10970509	0
Pn1	10998140	10998558	0
Pn1	11013564	11014059	0
Pn1	11015436	11023326	4.36917
Pn1	11024277	11025341	0.110906
Pn1	11026895	11027264	0
Pn1	11051630	11051909	0
Pn1	11052494	11052776	0.506246
Pn1	11058206	11058689	0.0395441
Pn1	11061032	11064784	0
Pn1	11061032	11063507	2.3
Pn1	11087213	11089205	4.69872
Pn1	11092299	11092755	0
Pn1	11096813	11097664	0
Pn1	11097790	11098959	0
Pn1	11123271	11126303	3.47824
Pn1	11127877	11129262	0
Pn1	11130166	11130619	0
Pn1	11139211	11139850	5.78429
Pn1	11140865	11143415	2.36468
Pn1	11149009	11149363	0
Pn1	11156835	11160612	0.143891
Pn1	11161267	11161540	0
Pn1	11163809	11164121	0
Pn1	11170289	11171259	0
Pn1	11171359	11171758	0
Pn1	11171989	11172313	0.491167
Pn1	11184236	11186362	3.41557
Pn1	11195499	11195925	1.28762
Pn1	11198902	11199536	0.208669
Pn1	11217174	11220614	0.0411659
Pn1	11226657	11226903	6.16138
Pn1	11242952	11244289	0
Pn1	11258218	11261013	6.21966
Pn1	11272064	11274410	0
Pn1	11295407	11295608	0
Pn1	11300569	11300888	0
Pn1	11309935	11310828	0
Pn1	11312374	11313611	3.29539
Pn1	11341246	11352142	3.35721
Pn1	11353452	11353836	1.67835
Pn1	11363949	11364689	1.76453
Pn1	11382591	11383034	2.41278
Pn1	11388612	11389248	2.07847
Pn1	11395227	11395563	1.98645
Pn1	11397337	11397658	1.43879
Pn1	11398075	11400625	0
Pn1	11401645	11401942	0
Pn1	11418579	11429787	3.20099
Pn1	11433260	11436722	2.73608
Pn1	11452463	11453477	2.61075
Pn1	11457932	11462288	3.18699
Pn1	11465796	11466075	0
Pn1	11473966	11479534	3.03441
Pn1	11499057	11500500	3.46635
Pn1	11509162	11509441	0
Pn1	11514413	11515046	3.1281
Pn1	11515251	11520879	2.04916
Pn1	11520946	11521291	1.87511
Pn1	11524744	11528173	2.37836
Pn1	11540692	11541709	1.63798
Pn1	11546407	11547850	2.35205
Pn1	11556489	11556768	0
Pn1	11561741	11567294	2.72019
Pn1	11583947	11585390	3.20582
Pn1	11599160	11605049	3.44723
Pn1	11613814	11622266	5.53924
Pn1	11635043	11638555	1.78352
Pn1	11640754	11641030	1.5764
Pn1	11647312	11647762	0.164408
Pn1	11649834	11650697	0
Pn1	11657316	11664310	1.44312
Pn1	11666111	11670823	0.0379699
Pn1	11676124	11676592	0.0696765
Pn1	11676864	11681511	0
Pn1	11691171	11693637	2.90878
Pn1	11695115	11700995	0.0276518
Pn1	11714470	11714924	0
Pn1	11719139	11719382	0
Pn1	11761034	11766464	2.81002
Pn1	11771163	11773256	0
Pn1	11808822	11811190	0
Pn1	11814539	11824253	2.24031
Pn1	11847455	11847755	0
Pn1	11881709	11881949	0.380106
Pn1	11885006	11885405	0.0573118
Pn1	11885006	11885405	0.144949
Pn1	11885979	11886547	0.0988014
Pn1	11895489	11895894	0.576623
Pn1	11899348	11904084	2.10199
Pn1	11910521	11911229	0.151701
Pn1	11919264	11921139	2.20554
Pn1	11939203	11939883	0
Pn1	11939994	11940354	0
Pn1	11944677	11945322	0.0600045
Pn1	11952891	11953254	0.0963051
Pn1	11989102	11989834	2.04161
Pn1	12046459	12048459	0
Pn1	12050774	12051057	0
Pn1	12053622	12058592	1.67208
Pn1	12066753	12071585	2.59609
Pn1	12119592	12120951	0.81823
Pn1	12133813	12134026	0
Pn1	12136539	12137898	0.478829
Pn1	12147043	12148402	1.0905
Pn1	12171362	12172721	0.508522
Pn1	12187681	12189572	0.725039
Pn1	12217755	12220361	2.21409
Pn1	12217755	12218887	2.06488
Pn1	12233069	12233372	0
Pn1	12237409	12238436	0.0448105
Pn1	12253206	12253926	2.44192
Pn1	12265604	12268130	2.39765
Pn1	12269306	12269579	0
Pn1	12279861	12284479	3.39806
Pn1	12289338	12293566	4.71592
Pn1	12332513	12335365	2.58703
Pn1	12342702	12347122	0.520996
Pn1	12354138	12357948	0.166177
Pn1	12390702	12393799	0.484311
Pn1	12398863	12399511	0
Pn1	12402896	12404162	1.17542
Pn1	12406390	12409196	4.00563
Pn1	12421136	12422699	5.345
Pn1	12437204	12438110	1.86344
Pn1	12460275	12462896	3.01483
Pn1	12492049	12493971	4.03526
Pn1	12494065	12494266	0.168473
Pn1	12509389	12515052	2.80947
Pn1	12549066	12552066	0.828952
Pn1	12593182	12595595	0.748008
Pn1	12609503	12611995	0
Pn1	12613863	12615516	1.3839
Pn1	12631241	12631685	0.057927
Pn1	12632943	12633693	0.0415862
Pn1	12634889	12636293	0
Pn1	12637179	12639085	0.102298
Pn1	12651084	12653447	0.0119025
Pn1	12654606	12654807	0
Pn1	12660680	12660959	0
Pn1	12670546	12672159	2.06311
Pn1	12682897	12684355	0
Pn1	12704963	12705233	0.732743
Pn1	12716801	12719182	0.686936
Pn1	12741064	12741664	0.628412
Pn1	12743252	12743407	0
Pn1	12761916	12762264	0
Pn1	12764455	12765064	2.74384
Pn1	12770424	12770754	0
Pn1	12784221	12789869	2.5029
Pn1	12790006	12795817	0
Pn1	12796492	12797434	0
Pn1	12804632	12807492	0
Pn1	12813500	12817339	2.68536
Pn1	12820093	12820420	2.81563
Pn1	12839601	12841873	0.0624795
Pn1	12850701	12857561	2.59817
Pn1	12859116	12859335	0
Pn1	12859699	12861333	0
Pn1	12903462	12903966	3.92056
Pn1	12980139	12981336	0
Pn1	12990900	12991176	0
Pn1	13003375	13003749	0
Pn1	13032334	13033660	0.785578
Pn1	13058364	13059194	2.25608
Pn1	13116701	13116962	0.841158
Pn1	13117600	13118183	1.55132
Pn1	13119579	13120107	0
Pn1	13120408	13120630	0
Pn1	13175172	13177423	0
Pn1	13177444	13177645	0.00954596
Pn1	13205141	13205345	0
Pn1	13217078	13217600	0
Pn1	13217744	13218152	0
Pn1	13261429	13262440	3.07695
Pn1	13267340	13267730	1.76098
Pn1	13298753	13299131	0
Pn1	13314015	13316002	3.91813
Pn1	13350047	13351254	2.19214
Pn1	13360240	13360498	0
Pn1	13366909	13367134	0.189229
Pn1	13367952	13368328	1.76928
Pn1	13368487	13369525	2.89397
Pn1	13400186	13403747	2.12934
Pn1	13471384	13477188	2.01871
Pn1	13477206	13477734	1.10087
Pn1	13505444	13509820	0
Pn1	13509837	13510152	0
Pn1	13511326	13511647	3.65144
Pn1	13515256	13516063	3.12516
Pn1	13528728	13529765	0.0218407
Pn1	13550646	13550937	0.794967
Pn1	13552437	13555330	1.84557
Pn1	13559071	13559749	1.24399
Pn1	13573958	13577770	1.60958
Pn1	13585912	13586431	0
Pn1	13598475	13601477	1.46775
Pn1	13605832	13607900	0
Pn1	13659686	13659887	0
Pn1	13668507	13673086	3.28987
Pn1	13673963	13674497	0.537902
Pn1	13677920	13682985	4.04582
Pn1	13723621	13724747	0.72113
Pn1	13737330	13740358	0.438939
Pn1	13764129	13766493	1.93319
Pn1	13775880	13778336	0
Pn1	13829900	13830152	0
Pn1	13832509	13835427	4.13462
Pn1	13837495	13839991	1.9187
Pn1	13862441	13863031	0.461818
Pn1	13869768	13870116	0
Pn1	13901597	13902011	0
Pn1	13955263	13955960	0.313731
Pn1	13984614	13985712	0
Pn1	13986063	13986858	0
Pn1	14030113	14031344	4.17324
Pn1	14103315	14103642	0
Pn1	14117030	14121545	1.3871
Pn1	14130600	14132822	0.421902
Pn1	14139151	14141388	0
Pn1	14152844	14155758	2.42023
Pn1	14162573	14162906	1.13064
Pn1	14196952	14197135	0
Pn1	14211214	14211541	0
Pn1	14212220	14213105	0.0222852
Pn1	14283733	14284750	0.177395
Pn1	14319260	14320278	0
Pn1	14363578	14364041	2.49617
Pn1	14376561	14376900	0
Pn1	14402832	14407753	0.543167
Pn1	14412585	14413038	0
Pn1	14472462	14472702	0.818968
Pn1	14475792	14480035	4.01073
Pn1	14494472	14494843	0
Pn1	14518607	14518823	0
Pn1	14518886	14519938	0
Pn1	14534067	14534792	0
Pn1	14539833	14542134	0.679756
Pn1	14553143	14553509	1.51871
Pn1	14556051	14557174	0.817795
Pn1	14558326	14565159	0.0394277
Pn1	14566261	14569753	0
Pn1	14592600	14593241	2.84475
Pn1	14593256	14593589	3.10125
Pn1	14606448	14606712	0.0512633
Pn1	14638898	14640795	3.69886
Pn1	14682960	14684858	3.23768
Pn1	14770332	14770852	0.728455
Pn1	14776298	14778066	0.774216
Pn1	14781363	14782088	1.0223
Pn1	14814007	14819649	0.330442
Pn1	14822490	14823014	2.6085
Pn1	14824073	14825214	1.66571
Pn1	14843436	14843733	0
Pn1	14878537	14879080	0.546782
Pn1	14886422	14887052	0.608264
Pn1	14888569	14888890	0
Pn1	14950269	14951568	4.75219
Pn1	14952292	14952721	0
Pn1	15324395	15327301	0
Pn1	15327465	15327750	0
Pn1	15338305	15338795	0
Pn1	15366388	15366736	0.19801
Pn1	15404242	15404491	0
Pn1	15484087	15484354	0
Pn1	15497649	15497961	0
Pn1	15512433	15512634	0
Pn1	15525920	15526190	0
Pn1	15531076	15533097	0.0515913
Pn1	15661786	15663640	0
Pn1	15754329	15754983	0
Pn1	15762025	15767992	3.58102
Pn1	15772003	15774380	3.7782
Pn1	15980491	15981650	3.16275
Pn1	16035361	16036286	0
Pn1	16404115	16404517	0.472059
Pn1	16405164	16407941	0.113708
Pn1	16469193	16470492	4.07928
Pn1	16690929	16691298	0
Pn1	16795649	16796783	0
Pn1	16848879	16849200	0
Pn1	16850655	16851462	0
Pn1	16858441	16858879	0
Pn1	16888868	16889069	0
Pn1	16902395	16902665	0
Pn1	16907992	16909755	0.14897
Pn1	17001668	17002058	0
Pn1	17002107	17003949	0.780497
Pn1	17004507	17005474	0.0472909
Pn1	17060308	17060524	0
Pn1	17081092	17081467	0
Pn1	17217359	17217815	0
Pn1	17220007	17220319	0
Pn1	17372339	17372540	0
Pn1	17486003	17486204	0
Pn1	17695387	17695591	0
Pn1	17720519	17723288	2.92114
Pn1	17723436	17724847	2.44204
Pn1	17752689	17753254	0
Pn1	17963864	17964438	0
Pn1	18012666	18013553	2.3523
Pn1	18015029	18016399	2.37342
Pn1	18097649	18098222	0
Pn1	18138336	18140391	0.3987
Pn1	18140730	18142825	0.575074
Pn1	18145986	18146292	0
Pn1	18186730	18186970	0
Pn1	18326752	18327004	0.0972111
Pn1	18434370	18434754	0
Pn1	18707154	18707328	0
Pn1	18823025	18823349	0
Pn1	18928644	18928851	0.205931
Pn1	19048489	19050648	0.0100328
Pn1	19054883	19056695	0.00643359
Pn1	19188159	19189272	0
Pn1	19189307	19191777	0
Pn1	19586560	19586986	0.44641
Pn1	19587017	19588103	0.358462
Pn1	19774990	19775378	0
Pn1	20473788	20474049	0
Pn1	20474093	20474402	0
Pn1	20480770	20481055	0
Pn1	20482078	20482627	1.47784
Pn1	20482642	20483402	0
Pn1	20491286	20492136	1.51912
Pn1	20492476	20493631	0
Pn1	20504440	20504933	0
Pn1	20514088	20514525	0.22562
Pn1	20515642	20515906	0.0609546
Pn1	20518640	20520061	0.0175973
Pn1	20520545	20522138	0.891379
Pn1	20523845	20528898	2.84912
Pn1	20529757	20530456	0
Pn1	20591539	20591740	0
Pn1	20649828	20650255	0
Pn1	20677582	20686497	3.55092
Pn1	20799129	20800245	0
Pn1	20800280	20801288	0
Pn1	20846343	20846682	0
Pn1	20846786	20847187	0
Pn1	20850129	20850780	0
Pn1	20882593	20882857	0
Pn1	20882954	20884281	0
Pn1	20884608	20885028	0
Pn1	20885128	20885743	0
Pn1	20887808	20888186	0
Pn1	21556830	21558359	0
Pn1	21564583	21565782	1.35236
Pn1	21589057	21589626	0
Pn1	21641017	21641317	0
Pn1	21669945	21670679	0
Pn1	21670874	21671447	0
Pn1	21673667	21674048	0
Pn1	21908206	21908761	0.478
Pn1	21911682	21911910	0
Pn1	21943658	21943871	0
Pn1	21947267	21948324	0
Pn1	21983474	21984581	2.82792
Pn1	22182299	22182692	0
Pn1	22245867	22246458	1.2132
Pn1	22305917	22306226	0
Pn1	22648911	22650995	2.44879
Pn1	22651479	22652252	0
Pn1	22774446	22775144	0
Pn1	22776003	22781054	2.59143
Pn1	22782752	22784343	1.61116
Pn1	22785124	22786247	0
Pn1	22786800	22787998	0
Pn1	22788906	22789266	0
Pn1	22790263	22791767	0.177934
Pn1	22819268	22819550	0
Pn1	22926808	22927024	0
Pn1	23096389	23096659	0
Pn1	23098051	23098880	0.174814
Pn1	23098928	23102511	0.0567297
Pn1	23287734	23287935	0
Pn1	23546963	23555473	3.34487
Pn1	23574505	23578905	3.1334
Pn1	23648034	23650077	0
Pn1	23653040	23653456	0.21801
Pn1	23653491	23654130	0.082956
Pn1	23658557	23659436	0
Pn1	23670442	23672452	0
Pn1	23673131	23673536	0
Pn1	23685321	23686638	0.030653
Pn1	23698278	23699622	0.0468973
Pn1	23727287	23728040	0
Pn1	23734489	23735212	0.270484
Pn1	23735467	23735914	1.16302
Pn1	23751302	23751842	0
Pn1	23753045	23758384	0
Pn1	23785710	23786472	0
Pn1	23820040	23822309	3.07905
Pn1	23879789	23880450	0
Pn1	23884362	23884803	1.01463
Pn1	23894448	23896227	1.82368
Pn1	23897026	23902059	1.54424
Pn1	23919870	23923807	2.12522
Pn1	24058321	24058471	0
Pn1	24080189	24086276	2.95422
Pn1	24102389	24102617	0
Pn1	24165427	24165640	0.934694
Pn1	24303563	24303875	0
Pn1	24335423	24337072	4.38792
Pn1	24338389	24339229	2.21385
Pn1	24408519	24408896	0
Pn1	24482664	24482898	1.90567
Pn1	24720635	24722698	3.14389
Pn1	24741265	24741622	0
Pn1	24760868	24762017	0
Pn1	24763896	24764172	0
Pn1	24775071	24775299	0
Pn1	24780992	24781211	0
Pn1	25004412	25004766	0.142581
Pn1	25149330	25149921	0.276426
Pn1	25152862	25153090	0
Pn1	25170374	25170623	0
Pn1	25201362	25202387	0
Pn1	25210788	25210998	0
Pn1	25235762	25236872	2.60773
Pn1	25324004	25324595	0
Pn1	25699105	25699396	0
Pn1	25757716	25758262	0
Pn1	25845543	25845786	2.95823
Pn1	25895612	25897102	5.62899
Pn1	25948587	25949838	0.0282836
Pn1	25952885	25954426	0
Pn1	25955200	25956244	0.0269697
Pn1	25992475	25993044	0
Pn1	26044236	26045056	0
Pn1	26045113	26045362	0
Pn1	26110479	26114360	3.37843
Pn1	26211527	26211863	0
Pn1	26215906	26216191	0.100458
Pn1	26216511	26217700	0
Pn1	26315495	26316023	0.502438
Pn1	26321349	26325854	2.70843
Pn1	26356634	26357225	2.81857
Pn1	26392752	26392959	0
Pn1	26407027	26412975	2.31775
Pn1	26420386	26420928	0
Pn1	26424949	26427702	0.141317
Pn1	26427947	26428154	0
Pn1	26481004	26481324	0.232033
Pn1	26484654	26484882	0
Pn1	26491774	26492981	0
Pn1	26499071	26501992	0.607969
Pn1	26538550	26538853	0.400585
Pn1	26547527	26547824	0.0762608
Pn1	26575302	26575783	0.0608539
Pn1	26577406	26577622	0
Pn1	26578228	26579080	4.33485
Pn1	26579652	26586621	3.44839
Pn1	26615698	26616058	1.62183
Pn1	26617747	26618809	2.37601
Pn1	26618822	26619753	2.226
Pn1	26648594	26658370	3.1229
Pn1	26689996	26692663	2.65905
Pn1	26693221	26694065	0
Pn1	26701636	26701996	0
Pn1	26709769	26710190	0
Pn1	26718348	26720286	4.20972
Pn1	26725240	26731451	3.27321
Pn1	26742651	26743040	0
Pn1	26750160	26751679	1.78857
Pn1	26751930	26752303	0
Pn1	26763522	26763723	0
Pn1	26793212	26799318	1.82592
Pn1	26811313	26812141	0
Pn1	26846222	26847263	0.86882
Pn1	26906477	26906963	0.202598
Pn1	26943621	26944695	1.85007
Pn1	26945521	26946283	0
Pn1	26962783	26963960	3.33158
Pn1	26980969	26981398	0.111045
Pn1	26997476	26997839	0.421358
Pn1	27008669	27011150	2.92592
Pn1	27065746	27066028	0
Pn1	27066085	27066394	0
Pn1	27070060	27072450	0
Pn1	27072501	27072831	0
Pn1	27073749	27077395	0
Pn1	27129249	27129502	2.03491
Pn1	27133806	27134013	0
Pn1	27136705	27139220	0
Pn1	27180750	27181002	0.0737729
Pn1	27189816	27190026	0
Pn1	27210377	27214979	0.482301
Pn1	27216437	27217083	0.621065
Pn1	27229136	27229760	0
Pn1	27243163	27244263	1.58497
Pn1	27255976	27256881	0
Pn1	27397611	27397818	0
Pn1	27460685	27460982	0
Pn1	27473325	27474318	4.03047
Pn1	27478852	27480205	2.2235
Pn1	27487395	27487868	0.158208
Pn1	27488697	27491847	1.29061
Pn1	27522093	27523857	1.86366
Pn1	27547582	27547816	0
Pn1	27607067	27608345	0
Pn1	27635792	27636092	0
Pn1	27636319	27638007	2.95725
Pn1	27640196	27641123	2.21542
Pn1	27685027	27686623	0
Pn1	27745324	27749341	5.41065
Pn1	27764086	27765415	2.03013
Pn1	27767801	27768107	0.121567
Pn1	27811990	27812416	3.66305
Pn1	27827840	27831170	1.27065
Pn1	27861829	27862960	0.379443
Pn1	27864085	27864397	0
Pn1	27875007	27879174	0.160818
Pn1	27880420	27880714	0
Pn1	27920367	27920655	1.36459
Pn1	27946545	27946960	0.457368
Pn1	27947099	27947420	0.390603
Pn1	27961400	27961634	0
Pn1	27983625	27986650	3.37562
Pn1	27988643	27990578	3.68849
Pn1	27991012	27992528	0.0411557
Pn1	28024291	28024654	0.289094
Pn1	28034737	28036495	1.22418
Pn1	28036977	28039575	2.96444
Pn1	28083629	28083934	0
Pn1	28093562	28093859	0
Pn1	28096341	28096977	0
Pn1	28105491	28114131	1.93588
Pn1	28127151	28127379	0
Pn1	28135451	28136284	0
Pn1	28139054	28140213	0
Pn1	28154746	28156435	1.68487
Pn1	28156554	28157242	2.58715
Pn1	28195261	28205293	2.02537
Pn1	28207835	28208048	0.844496
Pn1	28245513	28249922	3.13054
Pn1	28253168	28253540	1.20513
Pn1	28260643	28261367	1.3083
Pn1	28261613	28263738	1.23578
Pn1	28275561	28276552	4.02866
Pn1	28354284	28354779	0
Pn1	28360581	28363629	1.55638
Pn1	28438664	28439720	1.68982
Pn1	28440201	28440393	0.29101
Pn1	28549264	28549705	0.619585
Pn1	28549758	28550163	1.36623
Pn1	28550184	28551211	1.02935
Pn1	28555329	28555647	0
Pn1	28590784	28592981	4.0272
Pn1	28593353	28593878	3.9502
Pn1	28594757	28595186	4.73885
Pn1	28607697	28608084	0
Pn1	28618200	28620952	0.0982338
Pn1	28621032	28621311	0
Pn1	28682000	28683251	2.76532
Pn1	28720213	28722733	3.75071
Pn1	28725629	28726802	1.97756
Pn1	28751912	28753442	0.287958
Pn1	28781078	28782015	1.68817
Pn1	28806208	28812459	2.3477
Pn1	28815726	28817849	3.14271
Pn1	28830712	28835884	3.95252
Pn1	28838048	28838576	0
Pn1	28858057	28859043	1.77718
Pn1	28871909	28877088	4.03363
Pn1	28879178	28879541	0
Pn1	28882638	28890261	0.951135
Pn1	28894441	28896853	1.45295
Pn1	28917634	28917994	0.0137546
Pn1	28918021	28918327	0.00450882
Pn1	28928431	28929186	0.0618302
Pn1	28929645	28929987	0
Pn1	29019643	29020337	1.13301
Pn1	29022857	29024975	2.32904
Pn1	29048231	29049484	2.48036
Pn1	29098200	29099891	0
Pn1	29103398	29108550	2.44071
Pn1	29115826	29117153	0.987867
Pn1	29120125	29122162	2.23915
Pn1	29147307	29154458	2.18111
Pn1	29155031	29155908	1.76559
Pn1	29173109	29174887	4.2575
Pn1	29176899	29180669	1.19434
Pn1	29181014	29182397	2.81244
Pn1	29186857	29187280	0.594404
Pn1	29189706	29189997	1.84367
Pn1	29191837	29192218	0
Pn1	29192491	29192875	0
Pn1	29196258	29199549	3.6609
Pn1	29201286	29202091	2.8413
Pn1	29208523	29210829	1.36972
Pn1	29217176	29217488	0
Pn1	29254636	29254829	0.0773554
Pn1	29290445	29291606	3.40351
Pn1	29304628	29304952	0.655618
Pn1	29331946	29332153	0
Pn1	29338736	29340500	1.01111
Pn1	29342911	29343565	0
Pn1	29355092	29362944	1.93911
Pn1	29388950	29390138	0.0552373
Pn1	29406164	29406737	0.235613
Pn1	29435503	29435758	0
Pn1	29435774	29436053	0.0215925
Pn1	29456213	29456450	0.520415
Pn1	29457416	29463983	3.13053
Pn1	29478350	29479185	0
Pn1	29483251	29483494	0
Pn1	29493863	29494391	3.60168
Pn1	29634041	29634317	0
Pn1	29634802	29635337	3.60777
Pn1	29635919	29637454	4.74295
Pn1	29656474	29656999	0
Pn1	29682551	29684339	0
Pn1	29696634	29698755	3.85864
Pn1	29710404	29710835	0
Pn1	29710859	29711650	0
Pn1	29711671	29712022	0.0960015
Pn1	29728564	29729387	0
Pn1	29749291	29750227	0
Pn1	29764744	29767978	0.376606
Pn1	29771253	29771544	0
Pn1	29789623	29790823	0
Pn1	29797529	29798275	0.0378945
Pn1	29801229	29801818	0
Pn1	29804861	29806225	0
Pn1	29812567	29813853	0
Pn1	29817435	29818028	0
Pn1	29848919	29850325	0
Pn1	29854368	29854846	0
Pn1	29854867	29855170	0
Pn1	29862579	29863276	0
Pn1	29867247	29868676	2.02625
Pn1	29869329	29870893	1.7686
Pn1	29878280	29881313	0
Pn1	29912029	29912299	0
Pn1	29914219	29914441	0
Pn1	29916695	29918624	0.731291
Pn1	29927240	29928212	0.28748
Pn1	29928239	29930416	0.974231
Pn1	29965921	29967812	2.01845
Pn1	29991226	29991457	0
Pn1	30010518	30011190	0
Pn1	30022457	30024327	1.27282
Pn1	30037859	30038531	0
Pn1	30050900	30052565	0.43785
Pn1	30052580	30052957	0
Pn1	30093114	30097892	0.0676988
Pn1	30103733	30105396	0.0500078
Pn1	30128411	30129860	3.44369
Pn1	30135482	30135794	0
Pn1	30136633	30137607	1.23458
Pn1	30137891	30141753	2.18291
Pn1	30147540	30147801	4.93789
Pn1	30193227	30194213	0.364766
Pn1	30201183	30202188	0.139143
Pn1	30231276	30235044	3.38797
Pn1	30235529	30237072	0.434291
Pn1	30239487	30241553	3.07193
Pn1	30242573	30243505	0.514489
Pn1	30255693	30257199	0
Pn1	30258696	30260110	0
Pn1	30260167	30260587	0.0192819
Pn1	30260796	30261078	0.162162
Pn1	30282030	30285077	0
Pn1	30311721	30312228	3.46979
Pn1	30360066	30360858	0.222477
Pn1	30376925	30384241	0
Pn1	30391953	30392343	0
Pn1	30394726	30398077	3.50305
Pn1	30410986	30412229	0
Pn1	30417610	30424703	3.12007
Pn1	30440059	30442287	1.80354
Pn1	30443094	30445111	3.78552
Pn1	30445271	30445493	0.377997
Pn1	30464980	30465341	0.698177
Pn1	30476891	30479729	0.0395668
Pn1	30480762	30481797	4.35465
Pn1	30482676	30482910	0.145735
Pn1	30510275	30510870	2.73711
Pn1	30518252	30518513	2.59505
Pn1	30519607	30529759	3.19695
Pn1	30540074	30543970	4.00139
Pn1	30564670	30565020	2.28423
Pn1	30566837	30568155	0.134062
Pn1	30577426	30580370	1.52526
Pn1	30582160	30584848	2.32005
Pn1	30597059	30597395	0
Pn1	30600249	30602937	2.74663
Pn1	30615355	30618611	3.63073
Pn1	30625560	30628259	1.22796
Pn1	30628875	30629196	0
Pn1	30629256	30629616	0
Pn1	30632789	30634918	2.7382
Pn1	30680726	30680946	0
Pn1	30689129	30691009	1.72468
Pn1	30704903	30711184	1.17731
Pn1	30713698	30716440	0
Pn1	30716742	30717009	0.0697882
Pn1	30735783	30739444	0.585116
Pn1	30750858	30754143	0.660979
Pn1	30760737	30762568	0
Pn1	30766670	30768478	1.63465
Pn1	30777853	30778069	0
Pn1	30797201	30797565	0
Pn1	30807046	30807564	0
Pn1	30837034	30840114	1.29586
Pn1	30902816	30903708	0.241783
Pn1	30917999	30924257	1.59189
Pn1	30926768	30927233	0
Pn1	30937047	30937314	0
Pn1	30941692	30941974	0
Pn1	30942099	30943555	0
Pn1	30943597	30946684	0
Pn1	30946709	30947018	0
Pn1	30956960	30960531	0.695557
Pn1	30969505	30971294	0
Pn1	30975396	30977136	1.35737
Pn1	30986562	30986778	0
Pn1	31028932	31031909	3.72305
Pn1	31062284	31064092	3.4722
Pn1	31071286	31071745	2.39034
Pn1	31077184	31077807	2.26727
Pn1	31078497	31078905	4.03828
Pn1	31081446	31084660	0.13827
Pn1	31091986	31092434	0.198758
Pn1	31095895	31099038	0.181288
Pn1	31099057	31099798	0.470661
Pn1	31115046	31119078	2.27021
Pn1	31121113	31126758	3.27169
Pn1	31156877	31157818	0.507399
Pn1	31166827	31167037	1.34451
Pn1	31167111	31168322	1.71257
Pn1	31277512	31277695	3.3317
Pn1	31284158	31287582	2.77641
Pn1	31344370	31344880	2.1137
Pn1	31347864	31348089	2.80406
Pn1	31357978	31358200	3.35976
Pn1	31359380	31363664	3.08787
Pn1	31370148	31373636	1.38593
Pn1	31375522	31376006	0.0540051
Pn1	31413093	31415009	3.83444
Pn1	31415294	31416184	1.01382
Pn1	31428228	31428576	2.66061
Pn1	31428721	31431708	2.61645
Pn1	31438349	31438887	2.34652
Pn1	31441038	31452492	2.22657
Pn1	31467158	31467368	0.63213
Pn1	31469748	31471599	1.5009
Pn1	31472139	31472484	2.0787
Pn1	31483091	31486526	2.31735
Pn1	31489713	31491383	0.371763
Pn1	31491478	31493147	0.231535
Pn1	31514319	31514637	3.72742
Pn1	31517370	31525053	1.63596
Pn1	31531774	31532281	0
Pn1	31538561	31538951	2.22294
Pn1	31542229	31542725	1.00427
Pn1	31558406	31560231	3.83943
Pn1	31561001	31563487	1.41436
Pn1	31565122	31565542	0
Pn1	31572152	31574339	0.629562
Pn1	31585200	31589477	2.55205
Pn1	31606393	31606672	0.779756
Pn1	31606688	31611604	1.82364
Pn1	31612376	31613759	1.19677
Pn1	31615254	31621693	1.7538
Pn1	31629770	31631884	2.4398
Pn1	31642550	31646612	0.310022
Pn1	31659955	31662074	0.262109
Pn1	31671828	31672299	0.958756
Pn1	31675082	31675433	0
Pn1	31710317	31712030	1.50105
Pn1	31720084	31720398	0
Pn1	31723349	31726482	3.90832
Pn1	31730244	31731811	0.907091
Pn1	31733131	31735666	1.6366
Pn1	31743071	31745996	1.50055
Pn1	31746620	31747748	0.527306
Pn1	31755321	31756365	0
Pn1	31770893	31790562	1.57076
Pn1	31798330	31798840	0
Pn1	31805868	31806259	0.973753
Pn1	31826260	31828093	4.12275
Pn1	31828894	31831361	1.17607
Pn1	31833148	31833439	0
Pn1	31842516	31844706	0.393136
Pn1	31846591	31850121	2.77458
Pn1	31852451	31858515	2.92075
Pn1	31875709	31880870	1.39671
Pn1	31881663	31883064	1.18434
Pn1	31884539	31886577	1.94784
Pn1	31890540	31891029	0
Pn1	31899373	31901487	2.54173
Pn1	31912158	31913805	0.225944
Pn1	31925273	31925798	2.54053
Pn1	31947604	31949723	0.275427
Pn1	31957275	31962033	0.518289
Pn1	31980109	31981822	1.40924
Pn1	31989880	31991408	0
Pn1	31991437	31995134	3.66398
Pn1	31997797	31999356	0.876695
Pn1	32000650	32003204	1.61657
Pn1	32010627	32011324	1.27876
Pn1	32014210	32015335	0.752884
Pn1	32023105	32023309	0
Pn1	32023953	32024169	0
Pn1	32046521	32060054	1.70499
Pn1	32076656	32077926	2.1244
Pn1	32080911	32082659	0.259092
Pn1	32087196	32089360	3.56516
Pn1	32101603	32104459	4.11506
Pn1	32105089	32113947	1.87366
Pn1	32117826	32121804	1.44699
Pn1	32123612	32124296	1.66682
Pn1	32137229	32139312	3.41305
Pn1	32149550	32151655	3.24217
Pn1	32155503	32157039	0.104725
Pn1	32157396	32158239	0.918832
Pn1	32158965	32159394	0
Pn1	32166476	32166689	0
Pn1	32179615	32182272	0.403352
Pn1	32192650	32193088	0
[truncated: 61,428 more rows]

## Sheet: Fig 1f
Chromosome	Start	End	Transcriptional level (Log(TPM))
Pn1	10841	11267	0
Pn1	19951	20188	1.90186
Pn1	67495	68035	0.0645879
Pn1	68920	69345	0.16017
Pn1	73563	74589	3.10603
Pn1	76278	78348	1.06659
Pn1	78598	80899	2.2588
Pn1	93999	97630	0.405707
Pn1	99323	103009	0.437488
Pn1	115755	116324	0
Pn1	128007	133311	2.77344
Pn1	134463	137939	2.44925
Pn1	154281	156549	0.774638
Pn1	160239	162335	3.22931
Pn1	163174	164078	0.014316
Pn1	166490	166967	0.0721734
Pn1	168211	168415	0
Pn1	168544	168985	0
Pn1	174852	177951	2.42634
Pn1	179234	181177	3.20019
Pn1	182744	183680	1.04516
Pn1	183708	186916	2.33605
Pn1	204981	206494	0
Pn1	217224	227099	3.08545
Pn1	229101	230884	0.273291
Pn1	233066	234292	0
Pn1	240541	240997	0.26245
Pn1	241447	241666	0
Pn1	247502	250891	0.779197
Pn1	252836	253189	9.5458
Pn1	254448	259226	3.2293
Pn1	259416	275220	2.59884
Pn1	276300	277504	0
Pn1	292951	295945	2.60852
Pn1	301019	311242	2.18434
Pn1	311496	312086	0.293068
Pn1	321411	329834	2.1206
Pn1	338885	347890	3.98039
Pn1	355287	355497	0
Pn1	357002	360002	2.93977
Pn1	360700	361081	0.931115
Pn1	361752	364220	1.26733
Pn1	365086	366104	0.0466771
Pn1	366738	368361	0.921787
Pn1	390010	391012	0
Pn1	409975	411894	2.26745
Pn1	417334	420341	0
Pn1	422927	423197	0
Pn1	424597	429140	2.15414
Pn1	434251	435833	0
Pn1	436876	438825	2.06162
Pn1	439244	441743	1.13558
Pn1	442524	444003	0.0575413
Pn1	444807	449252	2.85563
Pn1	455611	455839	0
Pn1	469366	471510	3.13475
Pn1	474899	475415	1.88361
Pn1	482132	487343	0.264483
Pn1	489546	491159	0.327336
Pn1	497629	501589	2.0075
Pn1	506392	506752	0.180784
Pn1	509831	512667	1.58509
Pn1	534627	537132	0.266543
Pn1	545467	548650	2.50306
Pn1	549230	550334	2.84495
Pn1	554661	555216	1.79949
Pn1	556947	560400	1.7714
Pn1	561669	561945	0
Pn1	562792	571172	1.79077
Pn1	577602	578274	0
Pn1	579036	579429	0
Pn1	589854	591028	0.799289
Pn1	592377	592896	2.15823
Pn1	595348	597610	1.87859
Pn1	599775	600615	1.14756
Pn1	601068	603421	1.4464
Pn1	607238	607736	1.38007
Pn1	629296	632314	0.109067
Pn1	640893	641405	0
Pn1	648470	652976	4.25157
Pn1	657759	658059	0
Pn1	659374	659686	1.20259
Pn1	662992	666930	3.20639
Pn1	669500	673739	2.91145
Pn1	677474	677693	0
Pn1	690682	691611	1.29411
Pn1	692166	700760	2.79464
Pn1	701272	704263	1.87205
Pn1	720219	721600	0.410488
Pn1	727013	727956	3.53826
Pn1	750080	750998	0.0735587
Pn1	751076	752034	0.020199
Pn1	753623	757285	2.04782
Pn1	759397	759634	1.74182
Pn1	760727	763136	2.89792
Pn1	763263	765275	0
Pn1	769493	772705	0.641606
Pn1	779872	780109	0.0964849
Pn1	782336	784914	1.44725
Pn1	790503	793564	0.610711
Pn1	793968	795931	1.6253
Pn1	801532	803263	2.99282
Pn1	804938	807116	0.242016
Pn1	807487	807781	0.14254
Pn1	807933	808359	0.182971
Pn1	816711	818379	1.99875
Pn1	823523	827758	3.15654
Pn1	830600	831294	0
Pn1	848038	854857	1.91609
Pn1	861478	863114	6.62764
Pn1	866195	867205	0.81057
Pn1	868691	869165	2.55281
Pn1	871636	878212	2.28042
Pn1	879332	881299	0.823724
Pn1	881315	882102	2.12335
Pn1	883803	885063	2.9224
Pn1	898435	900814	1.44722
Pn1	901060	903483	2.2633
Pn1	921546	924417	0
Pn1	934891	945433	3.00812
Pn1	947772	949587	1.8783
Pn1	953603	958059	1.55284
Pn1	958083	961054	0.240304
Pn1	967528	970867	2.34276
Pn1	974865	975339	0
Pn1	980562	982925	1.99876
Pn1	990287	991056	2.64314
Pn1	992424	994104	1.52776
Pn1	998015	998492	2.49137
Pn1	1001974	1002724	0.0556803
Pn1	1005953	1006157	0
Pn1	1007390	1007732	0
Pn1	1011236	1011740	4.69525
Pn1	1024124	1025402	3.42741
Pn1	1025818	1030045	1.16671
Pn1	1031422	1037711	2.16312
Pn1	1059025	1067769	2.36354
Pn1	1069991	1072116	1.32282
Pn1	1072800	1075576	0
Pn1	1078630	1081216	3.25935
Pn1	1083140	1085418	1.80626
Pn1	1086323	1087231	0
Pn1	1090127	1091631	2.51256
Pn1	1094309	1098594	0.852817
Pn1	1099069	1099276	0
Pn1	1105064	1108472	0.602966
Pn1	1109566	1111970	4.84728
Pn1	1112987	1115041	3.43475
Pn1	1150033	1150549	1.72986
Pn1	1157257	1162468	0.63761
Pn1	1164766	1169427	0
Pn1	1172111	1172471	0.0376204
Pn1	1175657	1178493	1.31692
Pn1	1205402	1213587	0.15862
Pn1	1213614	1218688	1.48209
Pn1	1221978	1222438	0.0351171
Pn1	1223978	1228726	2.63162
Pn1	1229375	1229930	1.86961
Pn1	1231623	1235084	1.84941
Pn1	1237135	1238062	0
Pn1	1238497	1243062	1.77332
Pn1	1257437	1258608	1.56549
Pn1	1259944	1260463	4.02241
Pn1	1265396	1267614	2.83795
Pn1	1269789	1271162	1.10104
Pn1	1271183	1271823	0
Pn1	1272680	1272950	0.140317
Pn1	1279103	1279607	1.5407
Pn1	1316615	1320726	0.0675845
Pn1	1336458	1340966	4.3088
Pn1	1345250	1345550	0
Pn1	1346297	1346618	1.22227
Pn1	1349937	1354131	3.19232
Pn1	1369496	1370340	0
Pn1	1372709	1376919	2.65281
Pn1	1391496	1392425	1.24058
Pn1	1392981	1401577	2.6464
Pn1	1402089	1405080	1.93502
Pn1	1421081	1422462	0.419021
Pn1	1427901	1428844	3.63415
Pn1	1441728	1443150	0.0369891
Pn1	1443212	1443677	0.144819
Pn1	1444188	1447861	2.03022
Pn1	1449947	1450184	0.747466
Pn1	1451275	1453684	3.07337
Pn1	1453811	1455771	0
Pn1	1460034	1460364	0.0940503
Pn1	1462748	1465325	1.51913
Pn1	1470984	1474044	0.568032
Pn1	1474447	1476409	1.60979
Pn1	1480914	1482649	3.13921
Pn1	1484327	1486505	0.325758
Pn1	1486876	1487170	0.108154
Pn1	1487322	1487748	0.154272
Pn1	1501846	1503510	2.23055
Pn1	1515106	1516391	0.0914905
Pn1	1516462	1517995	0
Pn1	1532586	1534253	2.4306
Pn1	1539394	1543631	3.36271
Pn1	1546469	1547173	0.0284601
Pn1	1559209	1559506	0
Pn1	1560577	1561867	0.439879
Pn1	1563706	1567240	2.14332
Pn1	1575808	1577447	6.39697
Pn1	1580539	1581549	0.360959
Pn1	1583026	1583569	2.48237
Pn1	1586023	1593974	2.0977
Pn1	1594032	1596567	0.848843
Pn1	1598265	1599525	2.37982
Pn1	1605808	1606126	0.601374
Pn1	1615460	1617853	2.34475
Pn1	1644288	1645478	0
Pn1	1646399	1646939	0
Pn1	1656550	1667050	2.90861
Pn1	1669387	1671210	1.71065
Pn1	1675221	1676426	1.91125
Pn1	1678997	1679669	0.0195598
Pn1	1679717	1687356	0.336175
Pn1	1687895	1691294	2.49028
Pn1	1695297	1699052	0.0169541
Pn1	1699849	1700551	0.0154139
Pn1	1701529	1703576	0.951889
Pn1	1715065	1717096	2.4183
Pn1	1718465	1720145	1.10996
Pn1	1724130	1726213	2.35277
Pn1	1728065	1728812	0.0251572
Pn1	1733521	1733863	0.0468502
Pn1	1738141	1738645	4.59994
Pn1	1747741	1749019	3.51039
Pn1	1750684	1753587	0.855696
Pn1	1755053	1758989	2.34053
Pn1	1760101	1761391	1.33252
Pn1	1778474	1790636	2.45112
Pn1	1797869	1799994	1.48565
Pn1	1800385	1802030	0.022542
Pn1	1805104	1807690	3.14596
Pn1	1809667	1811955	1.71267
Pn1	1812849	1813757	0
Pn1	1816630	1818137	2.33228
Pn1	1820804	1825684	0.766094
Pn1	1830165	1833567	0.559244
Pn1	1834655	1837045	4.84106
Pn1	1838072	1840124	3.46738
Pn1	1857432	1859429	2.80987
Pn1	1863125	1865129	2.95421
Pn1	1866653	1869232	3.82098
Pn1	1872246	1872577	1.32468
Pn1	1872646	1872979	2.22851
Pn1	1874112	1879387	0.305585
Pn1	1881277	1881586	0
Pn1	1881781	1884158	0
Pn1	1892403	1892763	2.46029
Pn1	1899903	1903530	3.28251
Pn1	1920212	1920613	0.0458933
Pn1	1921724	1922045	4.32751
Pn1	1937491	1941002	2.79729
Pn1	1945209	1947532	3.84891
Pn1	1947545	1953355	4.06636
Pn1	1960588	1968737	3.10833
Pn1	1975177	1975508	3.81348
Pn1	1976319	1979310	3.6292
Pn1	1980674	1983157	3.25505
Pn1	1983489	1984458	0.966214
Pn1	1986725	1989727	2.56487
Pn1	1992841	1994265	0
Pn1	1995384	1995885	0
Pn1	1999980	2002002	0.025035
Pn1	2003575	2004235	0
Pn1	2010163	2012183	0.114713
Pn1	2013181	2014631	0
Pn1	2020042	2022187	0.0951953
Pn1	2028653	2031190	0.0285988
Pn1	2031220	2033241	0.018843
Pn1	2048614	2050772	0.110145
Pn1	2055178	2056493	0
Pn1	2057185	2059197	0
Pn1	2060880	2061114	0
Pn1	2069607	2070952	0
Pn1	2072136	2074120	0
Pn1	2086294	2086639	0
Pn1	2102010	2105069	1.00593
Pn1	2106117	2107193	0.0639296
Pn1	2123071	2123503	0.0423137
Pn1	2128025	2130840	2.56075
Pn1	2135549	2135855	0
Pn1	2137189	2137531	0
Pn1	2138219	2138534	0
Pn1	2144983	2148779	0.00464818
Pn1	2150306	2152328	0.00767084
Pn1	2153902	2154785	0
Pn1	2155985	2157959	0.331865
Pn1	2174372	2178269	0
Pn1	2182194	2186315	0.35582
Pn1	2187771	2188077	0.0574582
Pn1	2206923	2207513	0
Pn1	2208663	2210637	0.07957
Pn1	2222804	2223149	0
Pn1	2238462	2241522	1.55431
Pn1	2242570	2243646	0.10546
Pn1	2259488	2259920	0
Pn1	2264069	2273358	3.48265
Pn1	2274651	2275921	0
Pn1	2276427	2277854	0.49183
Pn1	2287711	2287930	0.325572
Pn1	2290550	2295866	1.32863
Pn1	2297156	2300155	3.99304
Pn1	2303687	2307310	0.197282
Pn1	2328561	2332811	1.74739
Pn1	2335888	2342180	1.24777
Pn1	2348277	2349025	0
Pn1	2355622	2355997	0
Pn1	2371890	2382165	0.0212689
Pn1	2382302	2383542	0
Pn1	2386557	2388088	0
Pn1	2400212	2401827	0.0280875
Pn1	2410048	2411152	2.97108
Pn1	2413735	2416261	0.863408
Pn1	2416797	2418741	0.0240814
Pn1	2421915	2423233	3.6376
Pn1	2425795	2432471	2.27632
Pn1	2434442	2438270	2.53779
Pn1	2440414	2441278	0
Pn1	2443716	2444102	0
Pn1	2449855	2450125	0.0380771
Pn1	2453018	2454717	0.0801852
Pn1	2458703	2459857	0
Pn1	2460149	2460633	0
Pn1	2462346	2463569	0
Pn1	2478580	2479980	0.270152
Pn1	2491948	2493892	0
Pn1	2514891	2516114	0
Pn1	2518605	2519765	0
Pn1	2522357	2523185	0
Pn1	2526516	2527862	0.378374
Pn1	2537465	2538719	0
Pn1	2540433	2542364	0
Pn1	2550514	2551926	0.466749
Pn1	2575151	2576551	0.350848
Pn1	2602123	2603305	0.308411
Pn1	2605052	2605289	0.190867
Pn1	2608560	2608996	0.460303
Pn1	2612043	2617811	2.29932
Pn1	2621560	2627988	3.08194
Pn1	2628301	2639306	2.60508
Pn1	2641518	2641944	3.59166
Pn1	2643645	2643989	0
Pn1	2645041	2645967	6.423
Pn1	2661843	2664766	1.65371
Pn1	2665343	2665592	1.99602
Pn1	2666898	2667327	0
Pn1	2668376	2672047	2.63868
Pn1	2708302	2710783	0.66147
Pn1	2713300	2716534	1.67435
Pn1	2722798	2724470	0.918477
Pn1	2744222	2744453	0
Pn1	2747281	2749079	0
Pn1	2758989	2761934	0
Pn1	2763770	2771755	1.65679
Pn1	2781421	2783204	0
Pn1	2789747	2792613	4.53399
Pn1	2805034	2807901	4.62654
Pn1	2819932	2823342	0.937933
Pn1	2845536	2848160	3.88452
Pn1	2858835	2861934	4.17354
Pn1	2875617	2881119	0.722442
Pn1	2881148	2881481	0.932572
Pn1	2887671	2887986	0
Pn1	2889644	2891625	3.29735
Pn1	2892252	2892507	0
Pn1	2912765	2917061	3.28623
Pn1	2920773	2922531	2.33612
Pn1	2922610	2923767	1.0117
Pn1	2927412	2927793	3.33171
Pn1	2930795	2932155	0.448194
Pn1	2944898	2948718	1.88202
Pn1	2951246	2958548	0.161439
Pn1	2964837	2965404	0
Pn1	2975239	2975509	0
Pn1	2978265	2981860	3.71167
Pn1	2984909	2991264	3.33132
Pn1	2992416	2992617	0
Pn1	2998822	3000061	0
Pn1	3001546	3002975	1.74283
Pn1	3006169	3006499	1.78986
Pn1	3015570	3016800	0
Pn1	3027243	3028485	0
Pn1	3031601	3033213	1.4365
Pn1	3042220	3043459	0
Pn1	3044438	3046366	0
Pn1	3060617	3061856	0
Pn1	3062104	3064769	0
Pn1	3067779	3068533	0
Pn1	3070172	3071646	0.777649
Pn1	3075044	3075374	1.48311
Pn1	3084162	3085401	0
Pn1	3101791	3103030	0
Pn1	3106146	3107729	0
Pn1	3116631	3117834	0
Pn1	3123030	3123598	0
Pn1	3124407	3125518	0
Pn1	3126770	3132011	2.42644
Pn1	3135985	3137455	0.938688
Pn1	3144659	3145023	0.224682
Pn1	3170370	3176472	0.124366
Pn1	3180690	3184415	0
Pn1	3206117	3206880	0
Pn1	3211265	3211991	0
Pn1	3213338	3213743	0
Pn1	3216686	3216890	0
Pn1	3216909	3217209	0
Pn1	3241178	3242029	1.617
Pn1	3255643	3257535	0
Pn1	3261785	3263757	0
Pn1	3274796	3278102	0.287426
Pn1	3283142	3284783	0.737914
Pn1	3295373	3296715	0.448777
Pn1	3298262	3299738	0
Pn1	3316695	3317925	0
Pn1	3319689	3320219	0
Pn1	3325604	3326111	0
Pn1	3331377	3332953	1.77183
Pn1	3341819	3342146	0
Pn1	3342322	3343048	0
Pn1	3343296	3345964	0
Pn1	3348973	3349219	0
Pn1	3350650	3350980	3.12847
Pn1	3360072	3361302	0
Pn1	3362755	3364016	0
Pn1	3371706	3372945	0
Pn1	3373925	3375861	0
Pn1	3378870	3379116	0
Pn1	3381749	3383224	1.29481
Pn1	3386622	3386952	2.9404
Pn1	3394703	3395942	0
Pn1	3396917	3398854	0
Pn1	3407788	3409371	1.5409
Pn1	3412727	3413930	0
Pn1	3423672	3424704	0.21175
Pn1	3425960	3431265	2.38792
Pn1	3433556	3433766	0
Pn1	3436197	3437668	0.657914
Pn1	3444867	3445231	0.0823662
Pn1	3476602	3477708	1.34819
Pn1	3496123	3496507	0.285967
Pn1	3508268	3509177	0
Pn1	3511957	3513464	0
Pn1	3515494	3517337	0.207069
Pn1	3534941	3536830	1.38347
Pn1	3544217	3550930	0
Pn1	3551267	3556663	0.406021
Pn1	3592828	3593934	1.22183
Pn1	3621717	3622653	0.113694
Pn1	3638274	3639753	0.643024
Pn1	3643157	3643521	0.728668
Pn1	3669963	3670899	0.171471
Pn1	3689440	3690919	0.414298
Pn1	3694324	3694688	0.980249
Pn1	3706715	3706986	0
Pn1	3717921	3718735	0.527845
Pn1	3730740	3731070	0
Pn1	3737451	3738665	0
Pn1	3743670	3745641	0
Pn1	3756054	3759360	0.285609
Pn1	3764193	3765834	0.932052
Pn1	3772640	3772859	0.872746
Pn1	3774426	3775902	0.0367195
Pn1	3776814	3791033	2.81183
Pn1	3792920	3795983	2.38868
Pn1	3797249	3804098	2.22338
Pn1	3808972	3809263	0
Pn1	3822153	3823084	0.827703
Pn1	3836056	3841790	0
Pn1	3843065	3844566	0.0980319
Pn1	3866141	3869374	1.4215
Pn1	3873262	3874890	2.62895
Pn1	3877341	3880964	3.89488
Pn1	3883070	3884669	0.56719
Pn1	3901857	3903117	2.83323
Pn1	3920210	3923627	0
Pn1	3924909	3927400	2.79824
Pn1	3932156	3933531	0.270944
Pn1	3938697	3941542	0.683732
Pn1	3960679	3962305	2.35336
Pn1	3963801	3967482	3.71371
Pn1	3969660	3971260	0.549595
Pn1	3986474	3987734	2.699
Pn1	4005290	4007779	3.09509
Pn1	4012559	4013934	0.214558
Pn1	4019066	4021909	0.638954
Pn1	4026671	4026956	0.43052
Pn1	4027537	4027828	0
Pn1	4032570	4035418	0.776672
Pn1	4041160	4043898	0
Pn1	4044646	4047118	2.49079
Pn1	4052520	4052751	0
Pn1	4056813	4057131	0.0332417
Pn1	4060814	4061045	0
Pn1	4064020	4064362	0
Pn1	4071714	4074585	1.18412
Pn1	4076195	4079193	1.49722
Pn1	4090316	4090655	0.341937
Pn1	4092638	4092980	0.43178
Pn1	4093603	4093849	0.0439343
Pn1	4098856	4100046	0.954272
Pn1	4107022	4108156	0
Pn1	4109410	4110588	0.227324
Pn1	4111261	4112755	1.52797
Pn1	4112976	4114909	0.0350064
Pn1	4115178	4115505	0
Pn1	4121871	4122228	1.50606
Pn1	4122256	4124131	2.01102
Pn1	4130711	4133553	1.99589
Pn1	4133773	4135738	1.17155
Pn1	4135777	4136254	1.08055
Pn1	4149267	4152337	2.05587
Pn1	4159224	4159518	0
Pn1	4165199	4167333	0.952548
Pn1	4181070	4182881	1.18273
Pn1	4183161	4184672	4.21524
Pn1	4185890	4188192	0
Pn1	4216745	4219590	3.97408
Pn1	4221274	4221932	0
Pn1	4237386	4237734	0
Pn1	4239540	4240243	1.64979
Pn1	4241779	4248224	1.51739
Pn1	4249361	4250413	2.01228
Pn1	4255690	4256748	0
Pn1	4258955	4259174	0
Pn1	4261068	4262500	4.52072
Pn1	4265568	4266241	1.18738
Pn1	4266689	4266899	0.662485
Pn1	4267905	4268184	0
Pn1	4268462	4271417	3.46659
Pn1	4274331	4277134	1.16383
Pn1	4278672	4279011	2.71601
Pn1	4279104	4279434	3.68291
Pn1	4294016	4296572	0.135228
Pn1	4304601	4305171	2.49109
Pn1	4307564	4308643	1.3449
Pn1	4315122	4318117	4.86388
Pn1	4321771	4326452	0.884648
Pn1	4332963	4336953	0.233278
Pn1	4337408	4341548	0.00776445
Pn1	4341601	4344280	2.50628
Pn1	4353791	4355206	0.732317
Pn1	4357763	4358587	2.0548
Pn1	4358681	4359143	2.34828
Pn1	4360971	4368193	1.61673
Pn1	4370012	4370435	0.100327
Pn1	4371163	4371934	0.595085
Pn1	4407924	4408346	0
Pn1	4411079	4411903	0
Pn1	4430847	4431180	0.593445
Pn1	4457358	4463214	0
Pn1	4474604	4475538	0
Pn1	4483659	4484201	0
Pn1	4497197	4500168	0
Pn1	4517928	4518523	0
Pn1	4527964	4528165	0
Pn1	4528428	4529178	0
Pn1	4536705	4537953	0
Pn1	4545706	4546954	0
Pn1	4553318	4553913	0
Pn1	4563490	4563691	0
Pn1	4563954	4564704	0
Pn1	4572217	4573465	0
Pn1	4581218	4582466	0
Pn1	4587685	4588967	0
Pn1	4589182	4589425	0
Pn1	4597696	4597897	0
Pn1	4598160	4603266	0
Pn1	4604296	4606916	0.0163352
Pn1	4615399	4615600	0
Pn1	4615863	4619040	0
Pn1	4626791	4628039	0
Pn1	4631243	4631719	0
Pn1	4639710	4640705	0
Pn1	4662246	4665013	0.162293
Pn1	4668961	4674289	0.0127214
Pn1	4679799	4680093	0.0154034
Pn1	4681164	4681640	0
Pn1	4689528	4690635	0.0123903
Pn1	4709011	4711763	0
Pn1	4716266	4716467	0
Pn1	4723400	4723608	0
Pn1	4729081	4730329	0
Pn1	4731454	4733913	0
Pn1	4735306	4739803	0
Pn1	4762047	4762716	0.0291778
Pn1	4763294	4764014	0.0952465
Pn1	4769573	4773139	0.135955
Pn1	4773969	4774218	0
Pn1	4777226	4778997	0
Pn1	4810840	4812792	0.0787375
Pn1	4819377	4819812	0.0345908
Pn1	4823051	4825815	0
Pn1	4839564	4841530	0.186029
Pn1	4842118	4842838	0.188612
Pn1	4845332	4852596	0.128102
Pn1	4853426	4853675	0
Pn1	4890314	4892261	0.0389476
Pn1	4898932	4902942	0.266633
Pn1	4903659	4903980	0
Pn1	4913382	4913634	0
Pn1	4920330	4921790	0
Pn1	4921850	4922243	0
Pn1	4925687	4926736	0
Pn1	4945796	4946465	0
Pn1	4949655	4956055	0.0767931
Pn1	4956073	4957878	0.052484
Pn1	4964838	4966927	0
Pn1	4969228	4972126	0
Pn1	4981876	4982416	0.0261124
Pn1	4983241	4983451	0
Pn1	4998611	5000182	0.0124301
Pn1	5007378	5007780	0
Pn1	5020768	5021437	0.0517053
Pn1	5022265	5022496	0
Pn1	5034364	5034616	0
Pn1	5047446	5049913	0.0882312
Pn1	5050221	5051411	0.130571
Pn1	5055787	5057832	0
Pn1	5058026	5058539	0
Pn1	5074781	5074989	0
Pn1	5080439	5081687	0
Pn1	5082812	5091440	0
Pn1	5091471	5093491	0
Pn1	5112511	5114458	0
Pn1	5127169	5135766	0
Pn1	5135797	5137838	0
Pn1	5169947	5170616	0.0957913
Pn1	5171194	5171914	0.0739943
Pn1	5178366	5183411	0.13907
Pn1	5186151	5187259	0
Pn1	5195923	5196175	0
Pn1	5210095	5210956	0
Pn1	5216859	5219173	1.06089
Pn1	5221504	5221735	0.402546
Pn1	5248884	5251152	0
Pn1	5251910	5254146	2.9676
Pn1	5254872	5255601	1.61011
Pn1	5257657	5261212	2.88241
Pn1	5261317	5261539	0.300202
Pn1	5275752	5276019	0
Pn1	5279619	5287677	2.44478
Pn1	5291892	5295536	0
Pn1	5311863	5316106	3.88272
Pn1	5323503	5324028	0
Pn1	5344289	5347311	2.63369
Pn1	5360141	5361843	0
Pn1	5364413	5370944	2.00974
Pn1	5371980	5375420	1.70281
Pn1	5378975	5379206	2.06919
Pn1	5394166	5394562	0.0375
Pn1	5394600	5396273	0
Pn1	5400915	5403590	4.02427
Pn1	5409688	5412018	0.907703
Pn1	5414482	5419250	2.00857
Pn1	5430084	5430690	0
Pn1	5446161	5446776	0
Pn1	5448971	5449370	0
Pn1	5450071	5450443	0
Pn1	5468491	5468837	0
Pn1	5470405	5470756	0
Pn1	5472115	5474804	6.65582
Pn1	5483378	5483579	0
Pn1	5484417	5487099	5.9651
Pn1	5490545	5491010	0
Pn1	5496725	5499416	6.65039
Pn1	5507873	5508578	0.0301017
Pn1	5510004	5513767	1.59731
Pn1	5524007	5526077	1.23767
Pn1	5530080	5532493	1.64125
Pn1	5552040	5552664	1.96272
Pn1	5561367	5562565	0.946606
Pn1	5562842	5563118	0.199097
Pn1	5564011	5564724	1.42945
Pn1	5565795	5566405	0
Pn1	5577388	5578652	0.404414
Pn1	5602619	5604300	0.778974
Pn1	5611936	5612560	1.84198
Pn1	5624598	5626555	1.39064
Pn1	5644703	5647261	0
Pn1	5662420	5662747	0
Pn1	5666338	5667618	0.231768
Pn1	5673208	5673499	0
Pn1	5688889	5691267	0.836595
Pn1	5693335	5693990	1.53878
Pn1	5695301	5696043	2.3441
Pn1	5721532	5723213	0.569486
Pn1	5741109	5741526	0.179229
Pn1	5748454	5751007	0.576166
Pn1	5751382	5753787	0.455354
Pn1	5760361	5762139	3.22514
Pn1	5773335	5778178	2.51742
Pn1	5779093	5779408	1.80723
Pn1	5779758	5784487	1.94342
Pn1	5785298	5788463	1.37737
Pn1	5790006	5793876	1.97496
Pn1	5797029	5798313	0.431228
Pn1	5804867	5805530	0.855873
Pn1	5806791	5808381	0.495797
Pn1	5810941	5811871	3.14753
Pn1	5816450	5821782	1.03171
Pn1	5831852	5834891	3.57317
Pn1	5859674	5862193	5.19333
Pn1	5875652	5875970	1.04274
Pn1	5880990	5881386	0
Pn1	5884097	5886031	0.231598
Pn1	5891221	5895700	3.13121
Pn1	5896930	5901645	1.38027
Pn1	5909088	5912105	1.71106
Pn1	5919887	5920452	0
Pn1	5922294	5924459	0
Pn1	5929108	5932179	3.52909
Pn1	5938946	5941838	2.92523
Pn1	5948092	5952681	1.92151
Pn1	5954622	5955015	0
Pn1	5955535	5955811	0
Pn1	5956669	5958282	0
Pn1	5962002	5962449	4.89424
Pn1	5977729	5979300	6.01951
Pn1	5980718	5981286	0.083156
Pn1	5987418	5993798	2.23867
Pn1	5997601	5997926	0
Pn1	6012817	6013659	0.18007
Pn1	6013892	6016906	1.82565
Pn1	6018086	6018903	0.128867
Pn1	6030345	6032608	0.748063
Pn1	6038473	6038758	0
Pn1	6039598	6039829	0
Pn1	6044698	6047027	2.15143
Pn1	6047705	6047948	0
Pn1	6050750	6051329	2.57448
Pn1	6069327	6070982	4.78566
Pn1	6073209	6073586	0.126086
Pn1	6074551	6074773	0
Pn1	6090178	6093780	1.75776
Pn1	6095623	6098229	1.72394
Pn1	6115620	6116875	1.30097
Pn1	6119420	6119777	0.626693
Pn1	6121635	6126286	1.07399
Pn1	6134212	6136495	3.56965
Pn1	6136833	6143256	2.24193
Pn1	6148312	6148891	1.50213
Pn1	6155381	6158525	3.06631
Pn1	6159985	6160198	0.046422
Pn1	6224532	6224808	0.222259
Pn1	6225653	6226112	2.58201
Pn1	6234823	6242673	2.31752
Pn1	6242801	6243110	0.02438
Pn1	6243749	6246198	2.17
Pn1	6248660	6248915	2.16457
Pn1	6251337	6254418	1.81026
Pn1	6268088	6281801	2.63225
Pn1	6283174	6283408	0
Pn1	6284085	6284412	0
Pn1	6288447	6288801	0
Pn1	6289567	6298265	2.31903
Pn1	6307310	6307619	0
Pn1	6308182	6309949	0.0222764
Pn1	6313271	6316234	1.35216
Pn1	6319684	6323603	0.700503
Pn1	6345613	6345922	0
Pn1	6346485	6351979	0.181254
Pn1	6352044	6354509	0.149716
Pn1	6358572	6361871	1.60026
Pn1	6371551	6373513	3.53646
Pn1	6375701	6377222	0.0450715
Pn1	6378759	6380363	0.506166
Pn1	6380387	6380706	0.0308861
Pn1	6396982	6397246	0
Pn1	6401678	6402383	0.380347
Pn1	6403808	6405044	1.88304
Pn1	6407233	6407662	0
Pn1	6418495	6419888	0.291073
Pn1	6423321	6423933	0
Pn1	6444420	6444948	0.0767829
Pn1	6453415	6457908	0.0329546
Pn1	6472697	6473750	1.07974
Pn1	6487649	6487848	0.126062
Pn1	6494383	6496454	0.886704
Pn1	6509490	6510099	0
Pn1	6522799	6524871	0.441713
Pn1	6529009	6529908	2.77751
Pn1	6541726	6542155	0.152671
Pn1	6574346	6575148	2.30879
Pn1	6579936	6584522	2.1209
Pn1	6588349	6588748	0
Pn1	6594225	6595905	0.0474702
Pn1	6596613	6597826	1.62005
Pn1	6599250	6599864	1.18465
Pn1	6608166	6609443	1.00039
Pn1	6627901	6630274	0.421019
Pn1	6632360	6633015	0
Pn1	6645190	6647151	1.39008
Pn1	6651961	6653351	0.590926
Pn1	6655304	6655959	0.338283
Pn1	6657134	6659880	1.53195
Pn1	6682184	6682712	0.0522255
Pn1	6691003	6692684	0.847709
Pn1	6696196	6702592	1.00197
Pn1	6706305	6706915	0
Pn1	6725835	6726069	0.812845
Pn1	6735118	6737085	0.71083
Pn1	6738231	6738438	1.79228
Pn1	6744406	6744742	1.23275
Pn1	6749052	6751524	1.42598
Pn1	6761489	6761960	0
Pn1	6774641	6776713	0.75807
Pn1	6778739	6779042	0.0775408
Pn1	6780720	6783646	2.01632
Pn1	6785816	6791446	1.19328
Pn1	6807436	6812627	0.163926
Pn1	6816040	6820533	0.896855
Pn1	6826006	6827059	0
Pn1	6847659	6849518	0.323008
Pn1	6853671	6857824	2.33763
Pn1	6873062	6876824	0.386953
Pn1	6895108	6897514	0.766245
Pn1	6904271	6905000	3.35492
Pn1	6905016	6906794	3.6689
Pn1	6918560	6923399	1.99581
Pn1	6924300	6924624	1.52042
Pn1	6924974	6929741	1.85057
Pn1	6930556	6933722	1.29154
Pn1	6935275	6939081	1.84749
Pn1	6942233	6943517	0.187953
Pn1	6955359	6955640	0.730058
Pn1	6956173	6957103	3.08673
Pn1	6960511	6967565	0.657839
Pn1	6977307	6980346	3.37752
Pn1	6985255	6990187	2.87161
Pn1	6993236	6993569	0.050115
Pn1	7004549	7007085	5.00606
Pn1	7020574	7020868	0.682307
Pn1	7025065	7025664	0.416432
Pn1	7025817	7026381	0.26201
Pn1	7027572	7029507	0.0633381
Pn1	7034716	7039199	3.12275
Pn1	7049212	7049473	0
Pn1	7051498	7055500	2.40131
Pn1	7060123	7061171	0
Pn1	7071965	7075023	3.54589
Pn1	7076378	7077000	0
Pn1	7081998	7084891	2.83741
Pn1	7094709	7095732	1.7569
Pn1	7097664	7098057	0
Pn1	7098577	7098853	0
Pn1	7101049	7101328	0
Pn1	7105118	7105568	5.1554
Pn1	7122456	7124045	6.17587
Pn1	7125464	7126031	0
Pn1	7132126	7132405	0.129385
Pn1	7134345	7138278	2.14219
Pn1	7142059	7142384	0
Pn1	7158454	7159633	0.369919
Pn1	7160089	7162543	2.39669
Pn1	7163633	7164552	0
Pn1	7179993	7181023	3.67718
Pn1	7193010	7194523	2.17478
Pn1	7203228	7206833	1.47651
Pn1	7208660	7211266	2.02585
Pn1	7230221	7231476	1.57442
Pn1	7245983	7248325	3.31773
Pn1	7248663	7255085	2.28898
Pn1	7260141	7260720	1.39399
Pn1	7267235	7270379	3.04295
Pn1	7271894	7272050	0.221903
Pn1	7342716	7342992	0.199632
Pn1	7343840	7344299	2.91701
Pn1	7352498	7359391	2.28814
Pn1	7360027	7360345	0
Pn1	7360473	7360782	0.02438
Pn1	7361422	7363871	2.23088
Pn1	7366360	7366615	1.95725
Pn1	7369169	7371662	2.03059
Pn1	7381913	7382472	1.14945
Pn1	7401969	7412687	2.7529
Pn1	7414029	7414374	0
Pn1	7417810	7418116	1.26718
Pn1	7418893	7419541	0.0591286
Pn1	7420359	7429062	1.95338
Pn1	7429175	7429499	0.420033
Pn1	7437195	7438409	0
Pn1	7438994	7440762	0
Pn1	7444376	7447342	0.91761
Pn1	7450791	7454709	1.75491
Pn1	7464300	7466254	3.50075
Pn1	7468762	7469965	0.560031
Pn1	7471501	7473105	0.935985
Pn1	7478056	7480393	0
Pn1	7480912	7481576	0
Pn1	7483974	7484467	0
Pn1	7484881	7488026	1.24133
Pn1	7493327	7496747	1.49737
Pn1	7497932	7505279	3.80489
Pn1	7518081	7519492	0.387992
Pn1	7519856	7520069	0.66691
Pn1	7526889	7527616	2.32411
Pn1	7533963	7535862	0.250378
Pn1	7543381	7546046	1.86745
Pn1	7550669	7551239	2.71722
Pn1	7552600	7554069	2.65449
Pn1	7562469	7566420	4.88444
Pn1	7566863	7571133	0.0226587
Pn1	7588873	7591250	1.73578
Pn1	7595214	7595451	0
Pn1	7628677	7629172	2.95912
Pn1	7632421	7632870	1.83538
Pn1	7635009	7635372	0.191521
Pn1	7646249	7649229	1.18408
Pn1	7652145	7656497	2.77615
Pn1	7661963	7662931	0.651296
Pn1	7664343	7666194	2.27343
Pn1	7671337	7672874	4.22002
Pn1	7687794	7688701	0
Pn1	7697570	7699376	4.43573
Pn1	7731000	7734276	1.88563
Pn1	7735753	7736181	1.88417
Pn1	7758074	7758437	0
Pn1	7761239	7762365	0.0817852
Pn1	7763246	7763933	1.41049
Pn1	7782711	7783699	0.0833661
Pn1	7814212	7816153	0
Pn1	7820458	7823062	0
Pn1	7826757	7833954	4.60973
Pn1	7837862	7841552	0
Pn1	7842375	7845103	1.16351
Pn1	7853316	7854810	1.6565
Pn1	7855506	7859559	1.89386
Pn1	7859594	7859936	0.023861
Pn1	7884288	7884720	0
Pn1	7884835	7885387	0
Pn1	7885407	7885749	0
Pn1	7904309	7907819	0
Pn1	7935934	7938793	3.75213
Pn1	7960672	7961719	3.57531
Pn1	7962811	7965780	3.82319
Pn1	7978857	7979154	0
Pn1	7988132	7988603	3.12824
Pn1	7989710	7990843	2.09185
Pn1	7999355	7999926	0
Pn1	8034836	8035169	0
Pn1	8050045	8050379	0
Pn1	8059510	8062125	0
Pn1	8084940	8087499	1.27284
Pn1	8110561	8110768	0.0140005
Pn1	8115695	8118257	0.0365807
Pn1	8131982	8132186	0
Pn1	8136842	8139634	0
Pn1	8171999	8175909	0
Pn1	8180465	8181357	0
Pn1	8196987	8198117	1.41674
Pn1	8199627	8199876	0.51939
Pn1	8214735	8218602	0
Pn1	8225536	8225860	0
Pn1	8233596	8233905	0.0147783
Pn1	8265518	8265818	0
Pn1	8271127	8271461	0
Pn1	8282899	8283812	0
Pn1	8297061	8297991	0.38461
Pn1	8313609	8314471	0.520335
Pn1	8315711	8318773	1.46718
Pn1	8337487	8337736	0
Pn1	8355486	8355783	0
Pn1	8376095	8376371	0.0756401
Pn1	8379775	8380908	0
Pn1	8382564	8382813	0
Pn1	8395919	8396195	0.0859881
Pn1	8399596	8402629	0
Pn1	8415628	8415964	0.0328172
Pn1	8419334	8420466	0
Pn1	8422118	8422367	0
Pn1	8427826	8428114	0
Pn1	8446919	8447342	0.0524454
Pn1	8465097	8465430	0
Pn1	8466911	8467321	0.0410956
Pn1	8471236	8474184	0.194312
Pn1	8491221	8491455	0.00939242
Pn1	8495856	8498507	0.431104
Pn1	8520341	8520641	0
Pn1	8533011	8535789	0.0673016
Pn1	8542300	8544537	0
Pn1	8553304	8555406	0
Pn1	8556701	8560764	1.43646
Pn1	8569196	8572351	0
Pn1	8584955	8587720	0.274503
Pn1	8595557	8599448	0
Pn1	8621752	8622085	0
Pn1	8628119	8630834	0
Pn1	8648176	8648404	0.486791
Pn1	8653289	8656328	0.847577
Pn1	8662282	8663144	0.86451
Pn1	8664411	8667450	1.29457
Pn1	8681959	8682259	0.148713
Pn1	8698968	8702857	0
Pn1	8721802	8722264	0
Pn1	8722573	8725678	0
Pn1	8747323	8747623	0.0400418
Pn1	8751111	8753904	0.365385
Pn1	8758001	8758301	0
Pn1	8781028	8783825	0.058207
Pn1	8803188	8803490	0
Pn1	8808119	8810629	0
Pn1	8824706	8825800	0.261151
Pn1	8839851	8842397	0.0793945
Pn1	8844011	8846776	0.0976106
Pn1	8854561	8858453	0
Pn1	8864808	8865684	0.0181477
Pn1	8869632	8872427	0
Pn1	8896067	8898808	0
Pn1	8902654	8902957	0
Pn1	8911214	8912346	0.109207
Pn1	8937033	8939823	0.0893455
Pn1	8958108	8958411	0
Pn1	8966658	8969450	0.194422
Pn1	8981290	8981793	0.00842177
Pn1	8982044	8982404	0.103281
Pn1	9007199	9009991	0
Pn1	9021600	9022732	0
Pn1	9026868	9027105	0
Pn1	9035898	9037435	0
Pn1	9041232	9041469	0
Pn1	9052932	9055583	0.547211
Pn1	9070051	9070255	0.175648
Pn1	9074607	9082875	0
Pn1	9087329	9087632	0
Pn1	9095779	9098572	1.08025
Pn1	9124866	9125079	0
Pn1	9125622	9133141	2.36114
Pn1	9146927	9148565	3.45899
Pn1	9153630	9170492	2.29198
Pn1	9176420	9188105	1.70272
Pn1	9203590	9204066	3.87282
Pn1	9212722	9212935	0
Pn1	9220773	9222013	2.96874
Pn1	9233030	9233630	0.655864
Pn1	9235342	9236624	0
Pn1	9238098	9238389	0.531309
Pn1	9245922	9247041	1.58199
Pn1	9253498	9254284	2.32327
Pn1	9263247	9266421	3.17047
Pn1	9269625	9271722	1.60815
Pn1	9282719	9282926	0.00434189
Pn1	9283346	9285170	2.60236
Pn1	9296648	9296968	0
Pn1	9298820	9302343	2.52851
Pn1	9310307	9311349	0.977008
Pn1	9323910	9324753	1.12933
Pn1	9339884	9341012	0
Pn1	9351823	9352267	0.0583595
Pn1	9358168	9363439	2.71424
Pn1	9365552	9368454	1.4869
Pn1	9370089	9371356	3.34806
Pn1	9372568	9372847	0.302096
Pn1	9374892	9375447	0.935859
Pn1	9382961	9386966	0
Pn1	9398587	9401411	0.168826
Pn1	9447838	9450737	0.0532308
Pn1	9453657	9454897	0.051371
Pn1	9461418	9462198	4.68382
Pn1	9462651	9465356	4.34237
Pn1	9475253	9476156	1.70378
Pn1	9489701	9490208	0.205007
Pn1	9498469	9499174	2.70846
Pn1	9569431	9574989	1.61192
Pn1	9570888	9574989	1.68245
Pn1	9588741	9590067	0.863707
Pn1	9601527	9604733	1.62908
Pn1	9601527	9604733	2.07136
Pn1	9614314	9615247	0
Pn1	9627063	9627381	0
Pn1	9638905	9640093	0
Pn1	9698876	9699596	2.87855
Pn1	9707800	9708512	0
Pn1	9715190	9716232	0
Pn1	9720291	9720594	0
Pn1	9771382	9771922	0.152056
Pn1	9774258	9775430	0
Pn1	9794163	9795510	0.697093
Pn1	9797812	9798208	0.0166913
Pn1	9798265	9799789	0
Pn1	9805883	9807242	0.407308
Pn1	9835985	9837332	0.406742
Pn1	9840468	9841795	0
Pn1	9866324	9867683	0.6017
Pn1	9870036	9870419	0
Pn1	9879640	9880999	0.557278
Pn1	9883072	9884711	0
Pn1	9900790	9901504	4.01254
Pn1	9910625	9911037	1.23132
Pn1	9915997	9916252	0.638857
Pn1	9926496	9927476	1.47711
Pn1	9931736	9937224	2.65134
Pn1	9945399	9961942	0
Pn1	9964368	9966368	0.0125996
Pn1	10009646	10013196	0
Pn1	10069068	10069479	3.66097
Pn1	10080130	10080673	0.370335
Pn1	10109798	10112847	1.67956
Pn1	10114531	10117428	3.87273
Pn1	10146486	10146954	0
Pn1	10156981	10158019	1.71576
Pn1	10161601	10161808	0
Pn1	10167133	10191114	2.15799
Pn1	10197964	10198632	0.199494
Pn1	10244222	10244383	4.52765
Pn1	10288396	10290831	0
Pn1	10314606	10314819	0.299224
Pn1	10316751	10318906	1.19741
Pn1	10339085	10339673	0
Pn1	10348558	10348906	1.46666
Pn1	10352756	10354835	1.74391
Pn1	10352756	10354835	2.15943
Pn1	10366162	10366760	0
Pn1	10381264	10382800	0.134899
Pn1	10383240	10387417	0.779801
Pn1	10383240	10385131	0
Pn1	10386898	10387417	1.02813
Pn1	10388962	10393684	2.28325
Pn1	10397023	10397344	0.467823
Pn1	10409572	10409656	0
Pn1	10414209	10414543	1.17934
Pn1	10423941	10424148	1.28944
Pn1	10446870	10447170	0
Pn1	10450021	10450372	0
Pn1	10471243	10472161	2.11415
Pn1	10485341	10488348	1.01618
Pn1	10499252	10502137	0
Pn1	10512149	10512541	0.00329756
Pn1	10516822	10518978	0
Pn1	10523444	10523747	0.0342475
Pn1	10532066	10534858	0.199111
Pn1	10553675	10553972	1.07803
Pn1	10554003	10557837	2.4582
Pn1	10564160	10564373	0
Pn1	10564867	10572389	2.47125
Pn1	10573994	10581252	2.28251
Pn1	10592305	10593946	3.53452
Pn1	10599000	10618496	2.19333
Pn1	10621773	10633613	1.55779
Pn1	10644450	10644858	0
Pn1	10644939	10647588	0
Pn1	10648230	10648706	3.56728
Pn1	10660369	10661609	3.03225
Pn1	10673530	10674130	0.955124
Pn1	10675809	10679013	0.33911
Pn1	10686451	10687570	1.48153
Pn1	10693978	10694764	2.05051
Pn1	10710675	10710996	0.993696
Pn1	10711978	10714075	1.42978
Pn1	10726260	10726467	0
Pn1	10730274	10730595	0
Pn1	10736667	10740204	2.56313
Pn1	10753340	10754308	0.911428
Pn1	10766957	10767800	1.02903
Pn1	10781664	10782792	0
Pn1	10786583	10787722	0
Pn1	10800212	10805440	2.66559
Pn1	10808042	10810944	1.45361
Pn1	10812540	10813807	3.44826
Pn1	10815007	10815343	0
Pn1	10826856	10830944	0
Pn1	10837653	10840788	0.0180429
Pn1	10859100	10859605	0.713698
Pn1	10882528	10883116	0
Pn1	10892731	10895631	0.112523
Pn1	10898555	10899802	0.178562
Pn1	10901085	10905459	0.138887
Pn1	10906315	10907095	4.65124
Pn1	10907542	10910235	4.29277
Pn1	10913396	10913720	0
Pn1	10919452	10920355	2.24334
Pn1	10943517	10944222	3.32096
Pn1	10945610	10946215	0
Pn1	10964180	10964957	4.72835
Pn1	10969979	10970509	0
Pn1	10998140	10998558	0
Pn1	11013564	11014059	0
Pn1	11015436	11023326	4.30194
Pn1	11024277	11025341	0
Pn1	11026895	11027264	0
Pn1	11051630	11051909	0
Pn1	11052494	11052776	0.536686
Pn1	11058206	11058689	0.0488441
Pn1	11061032	11064784	0.00722682
Pn1	11061032	11063507	2.4176
Pn1	11087213	11089205	4.45488
Pn1	11092299	11092755	0
Pn1	11096813	11097664	0
Pn1	11097790	11098959	0
Pn1	11123271	11126303	3.48203
Pn1	11127877	11129262	0
Pn1	11130166	11130619	0.0765285
Pn1	11139211	11139850	5.9338
Pn1	11140865	11143415	2.36819
Pn1	11149009	11149363	0
Pn1	11156835	11160612	0.0112811
Pn1	11161267	11161540	0
Pn1	11163809	11164121	0
Pn1	11170289	11171259	0
Pn1	11171359	11171758	0
Pn1	11171989	11172313	0.469106
Pn1	11184236	11186362	3.3704
Pn1	11195499	11195925	1.02665
Pn1	11198902	11199536	0.109201
Pn1	11217174	11220614	0
Pn1	11226657	11226903	5.4472
Pn1	11242952	11244289	0
Pn1	11258218	11261013	5.69283
Pn1	11272064	11274410	0
Pn1	11295407	11295608	0
Pn1	11300569	11300888	0
Pn1	11309935	11310828	0
Pn1	11312374	11313611	3.07014
Pn1	11341246	11352142	3.3446
Pn1	11353452	11353836	1.01888
Pn1	11363949	11364689	1.21791
Pn1	11382591	11383034	2.22328
Pn1	11388612	11389248	1.9566
Pn1	11395227	11395563	2.15749
Pn1	11397337	11397658	1.63053
Pn1	11398075	11400625	0
Pn1	11401645	11401942	0
Pn1	11418579	11429787	3.24575
Pn1	11433260	11436722	2.63762
Pn1	11452463	11453477	2.31078
Pn1	11457932	11462288	2.96042
Pn1	11465796	11466075	0
Pn1	11473966	11479534	2.76839
Pn1	11499057	11500500	3.23815
Pn1	11509162	11509441	0
Pn1	11514413	11515046	2.95428
Pn1	11515251	11520879	2.00738
Pn1	11520946	11521291	1.94135
Pn1	11524744	11528173	2.39137
Pn1	11540692	11541709	1.99078
Pn1	11546407	11547850	2.3596
Pn1	11556489	11556768	0
Pn1	11561741	11567294	2.62339
Pn1	11583947	11585390	3.07643
Pn1	11599160	11605049	3.37391
Pn1	11613814	11622266	5.43266
Pn1	11635043	11638555	2.12039
Pn1	11640754	11641030	1.77724
Pn1	11647312	11647762	0.173733
Pn1	11649834	11650697	0
Pn1	11657316	11664310	1.10864
Pn1	11666111	11670823	0
Pn1	11676124	11676592	0
Pn1	11676864	11681511	0
Pn1	11691171	11693637	2.64035
Pn1	11695115	11700995	0
Pn1	11714470	11714924	0
Pn1	11719139	11719382	0
Pn1	11761034	11766464	3.16796
Pn1	11771163	11773256	0
Pn1	11808822	11811190	0
Pn1	11814539	11824253	2.1334
Pn1	11847455	11847755	0
Pn1	11881709	11881949	0.116691
Pn1	11885006	11885405	0
Pn1	11885006	11885405	0.220073
Pn1	11885979	11886547	0.0932903
Pn1	11895489	11895894	0.439176
Pn1	11899348	11904084	2.21957
Pn1	11910521	11911229	0.184265
Pn1	11919264	11921139	1.19168
Pn1	11939203	11939883	0
Pn1	11939994	11940354	0
Pn1	11944677	11945322	0.103553
Pn1	11952891	11953254	0.559427
Pn1	11989102	11989834	1.92447
Pn1	12046459	12048459	0.0125996
Pn1	12050774	12051057	0
Pn1	12053622	12058592	1.57195
Pn1	12066753	12071585	2.82097
Pn1	12119592	12120951	0.747176
Pn1	12133813	12134026	0
Pn1	12136539	12137898	0.326102
Pn1	12147043	12148402	0.456476
Pn1	12171362	12172721	0.328475
Pn1	12187681	12189572	0.748036
Pn1	12217755	12220361	2.11398
Pn1	12217755	12218887	2.23662
Pn1	12233069	12233372	0
Pn1	12237409	12238436	0
Pn1	12253206	12253926	2.7656
Pn1	12265604	12268130	2.59885
Pn1	12269306	12269579	0
Pn1	12279861	12284479	3.29036
Pn1	12289338	12293566	4.57403
Pn1	12332513	12335365	2.66159
Pn1	12342702	12347122	0.514319
Pn1	12354138	12357948	0.342372
Pn1	12390702	12393799	0.173573
Pn1	12398863	12399511	0
Pn1	12402896	12404162	0.689672
Pn1	12406390	12409196	3.70144
Pn1	12421136	12422699	5.1441
Pn1	12437204	12438110	1.7556
Pn1	12460275	12462896	3.06265
Pn1	12492049	12493971	3.99638
Pn1	12494065	12494266	0.32321
Pn1	12509389	12515052	2.85424
Pn1	12549066	12552066	0.753831
Pn1	12593182	12595595	0.60852
Pn1	12609503	12611995	0
Pn1	12613863	12615516	1.2361
Pn1	12631241	12631685	0.0404286
Pn1	12632943	12633693	0.0399301
Pn1	12634889	12636293	0.0380476
Pn1	12637179	12639085	0.0966581
Pn1	12651084	12653447	0.0272876
Pn1	12654606	12654807	0
Pn1	12660680	12660959	0
Pn1	12670546	12672159	0.857275
Pn1	12682897	12684355	0
Pn1	12704963	12705233	0.239802
Pn1	12716801	12719182	0.839441
Pn1	12741064	12741664	0.485881
Pn1	12743252	12743407	0
Pn1	12761916	12762264	0
Pn1	12764455	12765064	2.35976
Pn1	12770424	12770754	0
Pn1	12784221	12789869	2.08935
Pn1	12790006	12795817	0
Pn1	12796492	12797434	0
Pn1	12804632	12807492	0
Pn1	12813500	12817339	2.81512
Pn1	12820093	12820420	2.71748
Pn1	12839601	12841873	0.026789
Pn1	12850701	12857561	2.48733
Pn1	12859116	12859335	0
Pn1	12859699	12861333	0
Pn1	12903462	12903966	3.38548
Pn1	12980139	12981336	0
Pn1	12990900	12991176	0
Pn1	13003375	13003749	0
Pn1	13032334	13033660	1.02623
Pn1	13058364	13059194	2.61771
Pn1	13116701	13116962	0.908749
Pn1	13117600	13118183	1.51464
Pn1	13119579	13120107	0
Pn1	13120408	13120630	0
Pn1	13175172	13177423	0
Pn1	13177444	13177645	0
Pn1	13205141	13205345	0
Pn1	13217078	13217600	0
Pn1	13217744	13218152	0
Pn1	13261429	13262440	3.15151
Pn1	13267340	13267730	1.11547
Pn1	13298753	13299131	0
Pn1	13314015	13316002	3.7026
Pn1	13350047	13351254	2.25259
Pn1	13360240	13360498	0
Pn1	13366909	13367134	0
Pn1	13367952	13368328	1.40764
Pn1	13368487	13369525	2.80723
Pn1	13400186	13403747	2.0904
Pn1	13471384	13477188	1.46946
Pn1	13477206	13477734	0.928933
Pn1	13505444	13509820	0
Pn1	13509837	13510152	0
Pn1	13511326	13511647	3.65965
Pn1	13515256	13516063	3.09631
Pn1	13528728	13529765	0.0318387
Pn1	13550646	13550937	0.930015
Pn1	13552437	13555330	1.77018
Pn1	13559071	13559749	1.25088
Pn1	13573958	13577770	0.829116
Pn1	13585912	13586431	0
Pn1	13598475	13601477	1.92025
Pn1	13605832	13607900	0
Pn1	13659686	13659887	0
Pn1	13668507	13673086	3.10772
Pn1	13673963	13674497	0.608787
Pn1	13677920	13682985	4.01338
Pn1	13723621	13724747	0.37431
Pn1	13737330	13740358	0.398923
Pn1	13764129	13766493	2.26397
Pn1	13775880	13778336	0
Pn1	13829900	13830152	0
Pn1	13832509	13835427	4.27449
Pn1	13837495	13839991	2.33145
Pn1	13862441	13863031	0.816091
Pn1	13869768	13870116	0
Pn1	13901597	13902011	0
Pn1	13955263	13955960	0.243267
Pn1	13984614	13985712	0
Pn1	13986063	13986858	0
Pn1	14030113	14031344	4.03301
Pn1	14103315	14103642	0
Pn1	14117030	14121545	1.47582
Pn1	14130600	14132822	0.38936
Pn1	14139151	14141388	0
Pn1	14152844	14155758	2.31824
Pn1	14162573	14162906	0.84316
Pn1	14196952	14197135	0
Pn1	14211214	14211541	0
Pn1	14212220	14213105	0
Pn1	14283733	14284750	0.0567694
Pn1	14319260	14320278	0
Pn1	14363578	14364041	2.64929
Pn1	14376561	14376900	0
Pn1	14402832	14407753	0.256022
Pn1	14412585	14413038	0
Pn1	14472462	14472702	0.753252
Pn1	14475792	14480035	4.0245
Pn1	14494472	14494843	0
Pn1	14518607	14518823	0
Pn1	14518886	14519938	0
Pn1	14534067	14534792	0
Pn1	14539833	14542134	0.68105
Pn1	14553143	14553509	1.49054
Pn1	14556051	14557174	0.984081
Pn1	14558326	14565159	0.0168597
Pn1	14566261	14569753	0
Pn1	14592600	14593241	2.77332
Pn1	14593256	14593589	3.13998
Pn1	14606448	14606712	0
Pn1	14638898	14640795	2.94274
Pn1	14682960	14684858	2.8714
Pn1	14770332	14770852	0.805695
Pn1	14776298	14778066	0.752525
Pn1	14781363	14782088	0.596484
Pn1	14814007	14819649	0.124479
Pn1	14822490	14823014	1.0659
Pn1	14824073	14825214	0.40239
Pn1	14843436	14843733	0
Pn1	14878537	14879080	0.379155
Pn1	14886422	14887052	0.621734
Pn1	14888569	14888890	0
Pn1	14950269	14951568	4.68031
Pn1	14952292	14952721	0
Pn1	15324395	15327301	0
Pn1	15327465	15327750	0
Pn1	15338305	15338795	0
Pn1	15366388	15366736	0.0349433
Pn1	15404242	15404491	0
Pn1	15484087	15484354	0
Pn1	15497649	15497961	0
Pn1	15512433	15512634	0
Pn1	15525920	15526190	0
Pn1	15531076	15533097	0.0283866
Pn1	15661786	15663640	0
Pn1	15754329	15754983	0
Pn1	15762025	15767992	3.45319
Pn1	15772003	15774380	3.77813
Pn1	15980491	15981650	2.96461
Pn1	16035361	16036286	0
Pn1	16404115	16404517	0.417396
Pn1	16405164	16407941	0.00826145
Pn1	16469193	16470492	3.89299
Pn1	16690929	16691298	0
Pn1	16795649	16796783	0
Pn1	16848879	16849200	0.0533619
Pn1	16850655	16851462	0
Pn1	16858441	16858879	0
Pn1	16888868	16889069	0
Pn1	16902395	16902665	0
Pn1	16907992	16909755	0.0576961
Pn1	17001668	17002058	0
Pn1	17002107	17003949	0.940437
Pn1	17004507	17005474	0
Pn1	17060308	17060524	0
Pn1	17081092	17081467	0
Pn1	17217359	17217815	0
Pn1	17220007	17220319	0
Pn1	17372339	17372540	0
Pn1	17486003	17486204	0
Pn1	17695387	17695591	0
Pn1	17720519	17723288	3.03923
Pn1	17723436	17724847	2.44423
Pn1	17752689	17753254	0
Pn1	17963864	17964438	0
Pn1	18012666	18013553	2.28188
Pn1	18015029	18016399	2.25336
Pn1	18097649	18098222	0
Pn1	18138336	18140391	0.123407
Pn1	18140730	18142825	0.568631
Pn1	18145986	18146292	0
Pn1	18186730	18186970	0
Pn1	18326752	18327004	0
Pn1	18434370	18434754	0
Pn1	18707154	18707328	0
Pn1	18823025	18823349	0
Pn1	18928644	18928851	0.320917
Pn1	19048489	19050648	0
Pn1	19054883	19056695	0.00805778
Pn1	19188159	19189272	0
Pn1	19189307	19191777	0
Pn1	19586560	19586986	0
Pn1	19587017	19588103	0.0734831
Pn1	19774990	19775378	0
Pn1	20473788	20474049	0
Pn1	20474093	20474402	0
Pn1	20480770	20481055	0
Pn1	20482078	20482627	1.36883
Pn1	20482642	20483402	0
Pn1	20491286	20492136	1.03564
Pn1	20492476	20493631	0
Pn1	20504440	20504933	0.0403063
Pn1	20514088	20514525	0.161598
Pn1	20515642	20515906	0.0642675
Pn1	20518640	20520061	0
Pn1	20520545	20522138	0.550282
Pn1	20523845	20528898	2.75444
Pn1	20529757	20530456	0
Pn1	20591539	20591740	0
Pn1	20649828	20650255	0
Pn1	20677582	20686497	3.5023
Pn1	20799129	20800245	0
Pn1	20800280	20801288	0
Pn1	20846343	20846682	0
Pn1	20846786	20847187	0
Pn1	20850129	20850780	0.0631582
Pn1	20882593	20882857	0
Pn1	20882954	20884281	0
Pn1	20884608	20885028	0
Pn1	20885128	20885743	0
Pn1	20887808	20888186	0
Pn1	21556830	21558359	0
Pn1	21564583	21565782	0.53387
Pn1	21589057	21589626	0
Pn1	21641017	21641317	0
Pn1	21669945	21670679	0
Pn1	21670874	21671447	0
Pn1	21673667	21674048	0
Pn1	21908206	21908761	0.183043
Pn1	21911682	21911910	0
Pn1	21943658	21943871	0
Pn1	21947267	21948324	0
Pn1	21983474	21984581	2.32052
Pn1	22182299	22182692	0
Pn1	22245867	22246458	0.348823
Pn1	22305917	22306226	0
Pn1	22648911	22650995	2.34323
Pn1	22651479	22652252	0.160077
Pn1	22774446	22775144	0
Pn1	22776003	22781054	2.63754
Pn1	22782752	22784343	1.18929
Pn1	22785124	22786247	0
Pn1	22786800	22787998	0
Pn1	22788906	22789266	0
Pn1	22790263	22791767	0.133766
Pn1	22819268	22819550	0
Pn1	22926808	22927024	0
Pn1	23096389	23096659	0
Pn1	23098051	23098880	0
Pn1	23098928	23102511	0.0416639
Pn1	23287734	23287935	0
Pn1	23546963	23555473	3.32401
Pn1	23574505	23578905	3.14579
Pn1	23648034	23650077	0
Pn1	23653040	23653456	0.134422
Pn1	23653491	23654130	0.0652548
Pn1	23658557	23659436	0
Pn1	23670442	23672452	0
Pn1	23673131	23673536	0
Pn1	23685321	23686638	0
Pn1	23698278	23699622	0
Pn1	23727287	23728040	0
Pn1	23734489	23735212	0.307585
Pn1	23735467	23735914	1.31582
Pn1	23751302	23751842	0
Pn1	23753045	23758384	0
Pn1	23785710	23786472	0
Pn1	23820040	23822309	3.07562
Pn1	23879789	23880450	0
Pn1	23884362	23884803	1.00871
Pn1	23894448	23896227	1.92257
Pn1	23897026	23902059	1.4903
Pn1	23919870	23923807	2.03843
Pn1	24058321	24058471	0
Pn1	24080189	24086276	2.77012
Pn1	24102389	24102617	0
Pn1	24165427	24165640	1.78281
Pn1	24303563	24303875	0
Pn1	24335423	24337072	4.45542
Pn1	24338389	24339229	2.32488
Pn1	24408519	24408896	0
Pn1	24482664	24482898	1.89566
Pn1	24720635	24722698	3.07175
Pn1	24741265	24741622	0
Pn1	24760868	24762017	0
Pn1	24763896	24764172	0
Pn1	24775071	24775299	0
Pn1	24780992	24781211	0
Pn1	25004412	25004766	0
Pn1	25149330	25149921	0.317775
Pn1	25152862	25153090	0
Pn1	25170374	25170623	0
Pn1	25201362	25202387	0
Pn1	25210788	25210998	0
Pn1	25235762	25236872	2.4595
Pn1	25324004	25324595	0
Pn1	25699105	25699396	0
Pn1	25757716	25758262	0
Pn1	25845543	25845786	2.85287
Pn1	25895612	25897102	5.62501
Pn1	25948587	25949838	0.173171
Pn1	25952885	25954426	0.0262995
Pn1	25955200	25956244	0.0296196
Pn1	25992475	25993044	0
Pn1	26044236	26045056	0
Pn1	26045113	26045362	0
Pn1	26110479	26114360	3.31359
Pn1	26211527	26211863	0
Pn1	26215906	26216191	0.124614
Pn1	26216511	26217700	0
Pn1	26315495	26316023	0.236233
Pn1	26321349	26325854	2.65877
Pn1	26356634	26357225	2.69622
Pn1	26392752	26392959	0
Pn1	26407027	26412975	1.99353
Pn1	26420386	26420928	0
Pn1	26424949	26427702	0.0446062
Pn1	26427947	26428154	0
Pn1	26481004	26481324	0.0638939
Pn1	26484654	26484882	0
Pn1	26491774	26492981	0
Pn1	26499071	26501992	0.912326
Pn1	26538550	26538853	0.194048
Pn1	26547527	26547824	0
Pn1	26575302	26575783	0
Pn1	26577406	26577622	0
Pn1	26578228	26579080	4.59381
Pn1	26579652	26586621	3.25539
Pn1	26615698	26616058	1.33589
Pn1	26617747	26618809	2.39111
Pn1	26618822	26619753	2.29172
Pn1	26648594	26658370	3.00666
Pn1	26689996	26692663	2.79627
Pn1	26693221	26694065	0
Pn1	26701636	26701996	0
Pn1	26709769	26710190	0
Pn1	26718348	26720286	4.2603
Pn1	26725240	26731451	3.17518
Pn1	26742651	26743040	0
Pn1	26750160	26751679	1.60207
Pn1	26751930	26752303	0
Pn1	26763522	26763723	0
Pn1	26793212	26799318	1.77608
Pn1	26811313	26812141	0
Pn1	26846222	26847263	0.405738
Pn1	26906477	26906963	0.0864501
Pn1	26943621	26944695	1.39121
Pn1	26945521	26946283	0
Pn1	26962783	26963960	2.83058
Pn1	26980969	26981398	0.106946
Pn1	26997476	26997839	0.103718
Pn1	27008669	27011150	2.68542
Pn1	27065746	27066028	0
Pn1	27066085	27066394	0
Pn1	27070060	27072450	0.0272461
Pn1	27072501	27072831	0
Pn1	27073749	27077395	0
Pn1	27129249	27129502	1.94279
Pn1	27133806	27134013	0
Pn1	27136705	27139220	0
Pn1	27180750	27181002	0.074882
Pn1	27189816	27190026	0
Pn1	27210377	27214979	0.192749
Pn1	27216437	27217083	0.385807
Pn1	27229136	27229760	0
Pn1	27243163	27244263	0.973388
Pn1	27255976	27256881	0
Pn1	27397611	27397818	0
Pn1	27460685	27460982	0
Pn1	27473325	27474318	3.87873
Pn1	27478852	27480205	2.28197
Pn1	27487395	27487868	0
Pn1	27488697	27491847	1.25981
Pn1	27522093	27523857	1.84878
Pn1	27547582	27547816	0
Pn1	27607067	27608345	0
Pn1	27635792	27636092	0
Pn1	27636319	27638007	2.96485
Pn1	27640196	27641123	2.28082
Pn1	27685027	27686623	0
Pn1	27745324	27749341	5.26107
Pn1	27764086	27765415	2.00785
Pn1	27767801	27768107	0
Pn1	27811990	27812416	3.11611
Pn1	27827840	27831170	0.497929
Pn1	27861829	27862960	0.287018
Pn1	27864085	27864397	0
Pn1	27875007	27879174	0.246952
Pn1	27880420	27880714	0
Pn1	27920367	27920655	0.632384
Pn1	27946545	27946960	0.256672
Pn1	27947099	27947420	0.14324
Pn1	27961400	27961634	0
Pn1	27983625	27986650	3.23867
Pn1	27988643	27990578	3.69825
Pn1	27991012	27992528	0
Pn1	28024291	28024654	0
Pn1	28034737	28036495	1.21472
Pn1	28036977	28039575	2.81185
Pn1	28083629	28083934	0
Pn1	28093562	28093859	0
Pn1	28096341	28096977	0
Pn1	28105491	28114131	1.63886
Pn1	28127151	28127379	0
Pn1	28135451	28136284	0
Pn1	28139054	28140213	0
Pn1	28154746	28156435	1.58905
Pn1	28156554	28157242	2.23845
Pn1	28195261	28205293	2.31256
Pn1	28207835	28208048	0.394908
Pn1	28245513	28249922	2.74057
Pn1	28253168	28253540	1.16588
Pn1	28260643	28261367	0
Pn1	28261613	28263738	1.5205
Pn1	28275561	28276552	3.90748
Pn1	28354284	28354779	0
Pn1	28360581	28363629	0.975346
Pn1	28438664	28439720	1.31434
Pn1	28440201	28440393	0.283301
Pn1	28549264	28549705	0.807817
Pn1	28549758	28550163	1.24709
Pn1	28550184	28551211	0.814225
Pn1	28555329	28555647	0
Pn1	28590784	28592981	4.19771
Pn1	28593353	28593878	3.641
Pn1	28594757	28595186	4.46551
Pn1	28607697	28608084	0
Pn1	28618200	28620952	0.0182501
Pn1	28621032	28621311	0
Pn1	28682000	28683251	2.44506
Pn1	28720213	28722733	3.59647
Pn1	28725629	28726802	1.95911
Pn1	28751912	28753442	0.0780475
Pn1	28781078	28782015	1.40884
Pn1	28806208	28812459	2.54677
Pn1	28815726	28817849	3.14275
Pn1	28830712	28835884	3.7731
Pn1	28838048	28838576	0
Pn1	28858057	28859043	1.78335
Pn1	28871909	28877088	3.98093
Pn1	28879178	28879541	0
Pn1	28882638	28890261	0.892214
Pn1	28894441	28896853	1.62826
Pn1	28917634	28917994	0
Pn1	28918021	28918327	0
Pn1	28928431	28929186	0.179761
Pn1	28929645	28929987	0.0229118
Pn1	29019643	29020337	2.70694
Pn1	29022857	29024975	2.12288
Pn1	29048231	29049484	2.62113
Pn1	29098200	29099891	0
Pn1	29103398	29108550	2.2462
Pn1	29115826	29117153	0.344213
Pn1	29120125	29122162	2.3096
Pn1	29147307	29154458	1.96214
Pn1	29155031	29155908	1.64567
Pn1	29173109	29174887	4.16693
Pn1	29176899	29180669	1.06342
Pn1	29181014	29182397	2.48488
Pn1	29186857	29187280	0.178785
Pn1	29189706	29189997	1.36947
Pn1	29191837	29192218	0
Pn1	29192491	29192875	0
Pn1	29196258	29199549	3.51359
Pn1	29201286	29202091	2.72852
Pn1	29208523	29210829	1.2108
Pn1	29217176	29217488	0
Pn1	29254636	29254829	0.0845204
Pn1	29290445	29291606	3.36124
Pn1	29304628	29304952	0.80467
Pn1	29331946	29332153	0.0237188
Pn1	29338736	29340500	0.589045
Pn1	29342911	29343565	0
Pn1	29355092	29362944	1.86064
Pn1	29388950	29390138	0
Pn1	29406164	29406737	0.643739
Pn1	29435503	29435758	0.007016
Pn1	29435774	29436053	0.311016
Pn1	29456213	29456450	0.257033
Pn1	29457416	29463983	3.00267
Pn1	29478350	29479185	0
Pn1	29483251	29483494	0
Pn1	29493863	29494391	3.56867
Pn1	29634041	29634317	0
Pn1	29634802	29635337	3.54755
Pn1	29635919	29637454	4.59558
Pn1	29656474	29656999	0
Pn1	29682551	29684339	0.0543266
Pn1	29696634	29698755	3.81768
Pn1	29710404	29710835	0
Pn1	29710859	29711650	0
Pn1	29711671	29712022	0
Pn1	29728564	29729387	0
Pn1	29749291	29750227	0
Pn1	29764744	29767978	0.0245037
Pn1	29771253	29771544	0
Pn1	29789623	29790823	0
Pn1	29797529	29798275	0
Pn1	29801229	29801818	0
Pn1	29804861	29806225	0
Pn1	29812567	29813853	0
Pn1	29817435	29818028	0
Pn1	29848919	29850325	0
Pn1	29854368	29854846	0
Pn1	29854867	29855170	0
Pn1	29862579	29863276	0
Pn1	29867247	29868676	1.87772
Pn1	29869329	29870893	1.58982
Pn1	29878280	29881313	0
Pn1	29912029	29912299	0
Pn1	29914219	29914441	0
Pn1	29916695	29918624	1.07136
Pn1	29927240	29928212	0.131755
Pn1	29928239	29930416	0.780399
Pn1	29965921	29967812	2.13207
Pn1	29991226	29991457	0
Pn1	30010518	30011190	0
Pn1	30022457	30024327	1.31376
Pn1	30037859	30038531	0
Pn1	30050900	30052565	0.558541
Pn1	30052580	30052957	0
Pn1	30093114	30097892	0
Pn1	30103733	30105396	0.0448491
Pn1	30128411	30129860	2.73723
Pn1	30135482	30135794	0
Pn1	30136633	30137607	0
Pn1	30137891	30141753	1.74735
Pn1	30147540	30147801	5.44337
Pn1	30193227	30194213	0
Pn1	30201183	30202188	0.09046
Pn1	30231276	30235044	3.40407
Pn1	30235529	30237072	0.259452
Pn1	30239487	30241553	2.93424
Pn1	30242573	30243505	0.300163
Pn1	30255693	30257199	0
Pn1	30258696	30260110	0.0195699
Pn1	30260167	30260587	0
Pn1	30260796	30261078	0
Pn1	30282030	30285077	0
Pn1	30311721	30312228	3.11291
Pn1	30360066	30360858	0.247311
Pn1	30376925	30384241	0
Pn1	30391953	30392343	0
Pn1	30394726	30398077	3.55346
Pn1	30410986	30412229	0
Pn1	30417610	30424703	3.00114
Pn1	30440059	30442287	1.77705
Pn1	30443094	30445111	3.69671
Pn1	30445271	30445493	0.470032
Pn1	30464980	30465341	1.09092
Pn1	30476891	30479729	0.15717
Pn1	30480762	30481797	4.50881
Pn1	30482676	30482910	0.168431
Pn1	30510275	30510870	2.66604
Pn1	30518252	30518513	2.54478
Pn1	30519607	30529759	3.1431
Pn1	30540074	30543970	3.94062
Pn1	30564670	30565020	2.60003
Pn1	30566837	30568155	0.101012
Pn1	30577426	30580370	1.52364
Pn1	30582160	30584848	2.28717
Pn1	30597059	30597395	0
Pn1	30600249	30602937	2.69017
Pn1	30615355	30618611	3.62058
Pn1	30625560	30628259	0.889552
Pn1	30628875	30629196	0
Pn1	30629256	30629616	0
Pn1	30632789	30634918	2.65623
Pn1	30680726	30680946	0
Pn1	30689129	30691009	1.80796
Pn1	30704903	30711184	1.21658
Pn1	30713698	30716440	0
Pn1	30716742	30717009	0
Pn1	30735783	30739444	0.314737
Pn1	30750858	30754143	0.0370957
Pn1	30760737	30762568	0
Pn1	30766670	30768478	0.316716
Pn1	30777853	30778069	0
Pn1	30797201	30797565	0
Pn1	30807046	30807564	0
Pn1	30837034	30840114	0.0810268
Pn1	30902816	30903708	0.899772
Pn1	30917999	30924257	1.57306
Pn1	30926768	30927233	0
Pn1	30937047	30937314	0
Pn1	30941692	30941974	0
Pn1	30942099	30943555	0
Pn1	30943597	30946684	0
Pn1	30946709	30947018	0
Pn1	30956960	30960531	0.293055
Pn1	30969505	30971294	0
Pn1	30975396	30977136	0.13127
Pn1	30986562	30986778	0
Pn1	31028932	31031909	3.56512
Pn1	31062284	31064092	2.61493
Pn1	31071286	31071745	0.607133
Pn1	31077184	31077807	0.370057
Pn1	31078497	31078905	4.39096
Pn1	31081446	31084660	0.213281
Pn1	31091986	31092434	0
Pn1	31095895	31099038	0.448042
Pn1	31099057	31099798	0.284285
Pn1	31115046	31119078	2.27353
Pn1	31121113	31126758	3.21485
Pn1	31156877	31157818	0.510292
Pn1	31166827	31167037	1.07048
Pn1	31167111	31168322	1.19005
Pn1	31277512	31277695	3.11931
Pn1	31284158	31287582	2.83108
Pn1	31344370	31344880	2.03285
Pn1	31347864	31348089	2.74306
Pn1	31357978	31358200	3.55269
Pn1	31359380	31363664	3.41645
Pn1	31370148	31373636	0.880838
Pn1	31375522	31376006	0.160109
Pn1	31413093	31415009	3.42717
Pn1	31415294	31416184	0.88211
Pn1	31428228	31428576	3.18499
Pn1	31428721	31431708	3.03733
Pn1	31438349	31438887	2.36109
Pn1	31441038	31452492	2.30102
Pn1	31467158	31467368	0.529504
Pn1	31469748	31471599	1.71026
Pn1	31472139	31472484	1.85637
Pn1	31483091	31486526	2.06479
Pn1	31489713	31491383	0.362536
Pn1	31491478	31493147	0.072741
Pn1	31514319	31514637	3.62745
Pn1	31517370	31525053	1.58326
Pn1	31531774	31532281	0
Pn1	31538561	31538951	1.62326
Pn1	31542229	31542725	0.666685
Pn1	31558406	31560231	4.03344
Pn1	31561001	31563487	1.17506
Pn1	31565122	31565542	0
Pn1	31572152	31574339	0.493863
Pn1	31585200	31589477	2.50992
Pn1	31606393	31606672	0.715012
Pn1	31606688	31611604	1.75283
Pn1	31612376	31613759	1.21388
Pn1	31615254	31621693	1.54985
Pn1	31629770	31631884	2.1896
Pn1	31642550	31646612	0.407439
Pn1	31659955	31662074	0.0591047
Pn1	31671828	31672299	0
Pn1	31675082	31675433	0
Pn1	31710317	31712030	1.37867
Pn1	31720084	31720398	0
Pn1	31723349	31726482	3.72096
Pn1	31730244	31731811	0.173425
Pn1	31733131	31735666	1.73898
Pn1	31743071	31745996	1.52797
Pn1	31746620	31747748	0.992302
Pn1	31755321	31756365	0
Pn1	31770893	31790562	1.4251
Pn1	31798330	31798840	0
Pn1	31805868	31806259	1.09788
Pn1	31826260	31828093	4.14198
Pn1	31828894	31831361	0.909912
Pn1	31833148	31833439	0
Pn1	31842516	31844706	0.341698
Pn1	31846591	31850121	2.99232
Pn1	31852451	31858515	3.25211
Pn1	31875709	31880870	1.52737
Pn1	31881663	31883064	1.23924
Pn1	31884539	31886577	1.83075
Pn1	31890540	31891029	0
Pn1	31899373	31901487	2.17206
Pn1	31912158	31913805	0.269516
Pn1	31925273	31925798	2.69601
Pn1	31947604	31949723	0.0418953
Pn1	31957275	31962033	0.527514
Pn1	31980109	31981822	1.47039
Pn1	31989880	31991408	0
Pn1	31991437	31995134	3.50061
Pn1	31997797	31999356	0.496895
Pn1	32000650	32003204	1.40526
Pn1	32010627	32011324	0.898645
Pn1	32014210	32015335	0.958956
Pn1	32023105	32023309	0
Pn1	32023953	32024169	0
Pn1	32046521	32060054	1.77215
Pn1	32076656	32077926	1.90765
Pn1	32080911	32082659	0.0254923
Pn1	32087196	32089360	3.8596
Pn1	32101603	32104459	4.43333
Pn1	32105089	32113947	1.81044
Pn1	32117826	32121804	0.890373
Pn1	32123612	32124296	1.4961
Pn1	32137229	32139312	3.21249
Pn1	32149550	32151655	3.38604
Pn1	32155503	32157039	0.0612531
Pn1	32157396	32158239	0.827875
Pn1	32158965	32159394	0
Pn1	32166476	32166689	0
Pn1	32179615	32182272	0.480014
Pn1	32192650	32193088	0.0779451
[truncated: 61,428 more rows]

## Sheet: Fig 1g
Chromosome	Start	End	Transcriptional level (Log(TPM))
Pn1	10841	11267	0
Pn1	19951	20188	1.78773
Pn1	67495	68035	0.077798
Pn1	68920	69345	0.0743443
Pn1	73563	74589	3.14258
Pn1	76278	78348	1.1729
Pn1	78598	80899	2.26773
Pn1	93999	97630	0.237435
Pn1	99323	103009	0.435542
Pn1	115755	116324	0
Pn1	128007	133311	2.81596
Pn1	134463	137939	2.38224
Pn1	154281	156549	0.802719
Pn1	160239	162335	3.41297
Pn1	163174	164078	0
Pn1	166490	166967	0.134028
Pn1	168211	168415	0
Pn1	168544	168985	0
Pn1	174852	177951	2.20687
Pn1	179234	181177	3.11628
Pn1	182744	183680	1.04862
Pn1	183708	186916	2.09757
Pn1	204981	206494	0
Pn1	217224	227099	3.19212
Pn1	229101	230884	0.236328
Pn1	233066	234292	0
Pn1	240541	240997	0.22387
Pn1	241447	241666	0
Pn1	247502	250891	1.46873
Pn1	252836	253189	9.54338
Pn1	254448	259226	3.13901
Pn1	259416	275220	2.46795
Pn1	276300	277504	0
Pn1	292951	295945	2.58704
Pn1	301019	311242	2.17094
Pn1	311496	312086	0.263595
Pn1	321411	329834	2.12356
Pn1	338885	347890	3.88513
Pn1	355287	355497	0
Pn1	357002	360002	2.89456
Pn1	360700	361081	0.58199
Pn1	361752	364220	1.36067
Pn1	365086	366104	0.215872
Pn1	366738	368361	0.933881
Pn1	390010	391012	0.0521066
Pn1	409975	411894	2.36438
Pn1	417334	420341	0
Pn1	422927	423197	0
Pn1	424597	429140	2.26464
Pn1	434251	435833	0
Pn1	436876	438825	1.85596
Pn1	439244	441743	0.922502
Pn1	442524	444003	0.0256619
Pn1	444807	449252	2.93584
Pn1	455611	455839	0
Pn1	469366	471510	3.30661
Pn1	474899	475415	1.77696
Pn1	482132	487343	0.150546
Pn1	489546	491159	0.28502
Pn1	497629	501589	2.15943
Pn1	506392	506752	0
Pn1	509831	512667	1.38403
Pn1	534627	537132	0.0583419
Pn1	545467	548650	2.60955
Pn1	549230	550334	2.96034
Pn1	554661	555216	1.92343
Pn1	556947	560400	1.80037
Pn1	561669	561945	0
Pn1	562792	571172	1.75076
Pn1	577602	578274	0
Pn1	579036	579429	0
Pn1	589854	591028	0.426058
Pn1	592377	592896	2.13457
Pn1	595348	597610	2.52942
Pn1	599775	600615	0.314533
Pn1	601068	603421	1.33314
Pn1	607238	607736	0.991589
Pn1	629296	632314	0.153499
Pn1	640893	641405	0
Pn1	648470	652976	4.9658
Pn1	657759	658059	0
Pn1	659374	659686	1.0596
Pn1	662992	666930	3.11648
Pn1	669500	673739	2.88207
Pn1	677474	677693	0
Pn1	690682	691611	1.32501
Pn1	692166	700760	2.59819
Pn1	701272	704263	1.76817
Pn1	720219	721600	0.376052
Pn1	727013	727956	3.2641
Pn1	750080	750998	0.181008
Pn1	751076	752034	0.0782266
Pn1	753623	757285	1.97917
Pn1	759397	759634	1.42969
Pn1	760727	763136	2.74523
Pn1	763263	765275	0
Pn1	769493	772705	0.570235
Pn1	779872	780109	0.235332
Pn1	782336	784914	1.48682
Pn1	790503	793564	0.421669
Pn1	793968	795931	1.5205
Pn1	801532	803263	3.00819
Pn1	804938	807116	0.404452
Pn1	807487	807781	0.113636
Pn1	807933	808359	0.320625
Pn1	816711	818379	1.80097
Pn1	823523	827758	3.10288
Pn1	830600	831294	0.0489555
Pn1	848038	854857	2.19744
Pn1	861478	863114	6.42945
Pn1	866195	867205	1.14731
Pn1	868691	869165	2.80441
Pn1	871636	878212	2.41777
Pn1	879332	881299	0.867154
Pn1	881315	882102	2.02192
Pn1	883803	885063	3.31087
Pn1	898435	900814	1.44498
Pn1	901060	903483	2.11055
Pn1	921546	924417	0
Pn1	934891	945433	2.88996
Pn1	947772	949587	1.67697
Pn1	953603	958059	1.48906
Pn1	958083	961054	0.27222
Pn1	967528	970867	2.40232
Pn1	974865	975339	0
Pn1	980562	982925	2.25996
Pn1	990287	991056	2.88419
Pn1	992424	994104	1.786
Pn1	998015	998492	2.64702
Pn1	1001974	1002724	0.163371
Pn1	1005953	1006157	0
Pn1	1007390	1007732	0
Pn1	1011236	1011740	4.65414
Pn1	1024124	1025402	3.13462
Pn1	1025818	1030045	1.05226
Pn1	1031422	1037711	1.98475
Pn1	1059025	1067769	2.25876
Pn1	1069991	1072116	0.902596
Pn1	1072800	1075576	0
Pn1	1078630	1081216	3.17042
Pn1	1083140	1085418	2.06039
Pn1	1086323	1087231	0.170594
Pn1	1090127	1091631	2.53103
Pn1	1094309	1098594	0.974967
Pn1	1099069	1099276	0
Pn1	1105064	1108472	0.566735
Pn1	1109566	1111970	4.91929
Pn1	1112987	1115041	3.42233
Pn1	1150033	1150549	1.6906
Pn1	1157257	1162468	0.399009
Pn1	1164766	1169427	0
Pn1	1172111	1172471	0
Pn1	1175657	1178493	1.11082
Pn1	1205402	1213587	0.242414
Pn1	1213614	1218688	1.61843
Pn1	1221978	1222438	0
Pn1	1223978	1228726	2.61254
Pn1	1229375	1229930	1.82426
Pn1	1231623	1235084	1.84965
Pn1	1237135	1238062	0
Pn1	1238497	1243062	1.7757
Pn1	1257437	1258608	0.788326
Pn1	1259944	1260463	3.94346
Pn1	1265396	1267614	3.43852
Pn1	1269789	1271162	0.305345
Pn1	1271183	1271823	0.050893
Pn1	1272680	1272950	0.168574
Pn1	1279103	1279607	1.09108
Pn1	1316615	1320726	0.104418
Pn1	1336458	1340966	4.99065
Pn1	1345250	1345550	0
Pn1	1346297	1346618	1.0842
Pn1	1349937	1354131	3.05884
Pn1	1369496	1370340	0
Pn1	1372709	1376919	2.82333
Pn1	1391496	1392425	1.27321
Pn1	1392981	1401577	2.58826
Pn1	1402089	1405080	1.76781
Pn1	1421081	1422462	0.412529
Pn1	1427901	1428844	3.37365
Pn1	1441728	1443150	0.0637063
Pn1	1443212	1443677	0
Pn1	1444188	1447861	1.91473
Pn1	1449947	1450184	0.769827
Pn1	1451275	1453684	2.79216
Pn1	1453811	1455771	0
Pn1	1460034	1460364	0.0484873
Pn1	1462748	1465325	1.51718
Pn1	1470984	1474044	0.469996
Pn1	1474447	1476409	1.50077
Pn1	1480914	1482649	3.19842
Pn1	1484327	1486505	0.562336
Pn1	1486876	1487170	0.207868
Pn1	1487322	1487748	0.359369
Pn1	1501846	1503510	2.04416
Pn1	1515106	1516391	0.204371
Pn1	1516462	1517995	0.0493287
Pn1	1532586	1534253	2.20779
Pn1	1539394	1543631	3.42605
Pn1	1546469	1547173	0.0728796
Pn1	1559209	1559506	0
Pn1	1560577	1561867	0.27877
Pn1	1563706	1567240	2.44171
Pn1	1575808	1577447	6.28495
Pn1	1580539	1581549	0.353019
Pn1	1583026	1583569	2.79844
Pn1	1586023	1593974	2.22347
Pn1	1594032	1596567	0.912863
Pn1	1598265	1599525	2.74089
Pn1	1605808	1606126	1.07479
Pn1	1615460	1617853	2.28717
Pn1	1644288	1645478	0
Pn1	1646399	1646939	0
Pn1	1656550	1667050	2.89021
Pn1	1669387	1671210	1.62364
Pn1	1675221	1676426	1.61594
Pn1	1678997	1679669	0
Pn1	1679717	1687356	0.241854
Pn1	1687895	1691294	2.48932
Pn1	1695297	1699052	0
Pn1	1699849	1700551	0
Pn1	1701529	1703576	0.853922
Pn1	1715065	1717096	2.76686
Pn1	1718465	1720145	1.32614
Pn1	1724130	1726213	2.49422
Pn1	1728065	1728812	0.0230291
Pn1	1733521	1733863	0
Pn1	1738141	1738645	4.52368
Pn1	1747741	1749019	3.16877
Pn1	1750684	1753587	0.903927
Pn1	1755053	1758989	2.22304
Pn1	1760101	1761391	0.948459
Pn1	1778474	1790636	2.52631
Pn1	1797869	1799994	1.08336
Pn1	1800385	1802030	0
Pn1	1805104	1807690	3.03851
Pn1	1809667	1811955	1.59508
Pn1	1812849	1813757	0.0803122
Pn1	1816630	1818137	2.44223
Pn1	1820804	1825684	0.648769
Pn1	1830165	1833567	0.555797
Pn1	1834655	1837045	4.87458
Pn1	1838072	1840124	3.43561
Pn1	1857432	1859429	2.56801
Pn1	1863125	1865129	2.57962
Pn1	1866653	1869232	3.53672
Pn1	1872246	1872577	1.27783
Pn1	1872646	1872979	2.25821
Pn1	1874112	1879387	0.399286
Pn1	1881277	1881586	0
Pn1	1881781	1884158	0
Pn1	1892403	1892763	2.46333
Pn1	1899903	1903530	3.03135
Pn1	1920212	1920613	0.0969219
Pn1	1921724	1922045	3.76284
Pn1	1937491	1941002	2.82097
Pn1	1945209	1947532	3.89841
Pn1	1947545	1953355	3.97786
Pn1	1960588	1968737	3.16071
Pn1	1975177	1975508	3.74212
Pn1	1976319	1979310	3.82785
Pn1	1980674	1983157	3.25166
Pn1	1983489	1984458	0.881282
Pn1	1986725	1989727	2.0221
Pn1	1992841	1994265	0
Pn1	1995384	1995885	0
Pn1	1999980	2002002	0.0416402
Pn1	2003575	2004235	0
Pn1	2010163	2012183	0.122807
Pn1	2013181	2014631	0
Pn1	2020042	2022187	0
Pn1	2028653	2031190	0.136131
Pn1	2031220	2033241	0
Pn1	2048614	2050772	0.029238
Pn1	2055178	2056493	0
Pn1	2057185	2059197	0
Pn1	2060880	2061114	0
Pn1	2069607	2070952	0
Pn1	2072136	2074120	0.0269314
Pn1	2086294	2086639	0
Pn1	2102010	2105069	0.302014
Pn1	2106117	2107193	0.188156
Pn1	2123071	2123503	0
Pn1	2128025	2130840	2.70726
Pn1	2135549	2135855	0
Pn1	2137189	2137531	0
Pn1	2138219	2138534	0
Pn1	2144983	2148779	0.0115873
Pn1	2150306	2152328	0.00637729
Pn1	2153902	2154785	0
Pn1	2155985	2157959	0.254699
Pn1	2174372	2178269	0
Pn1	2182194	2186315	0.211576
Pn1	2187771	2188077	0
Pn1	2206923	2207513	0
Pn1	2208663	2210637	0
Pn1	2222804	2223149	0
Pn1	2238462	2241522	0.451329
Pn1	2242570	2243646	0.095112
Pn1	2259488	2259920	0
Pn1	2264069	2273358	3.41223
Pn1	2274651	2275921	0
Pn1	2276427	2277854	0.334841
Pn1	2287711	2287930	0.680626
Pn1	2290550	2295866	1.43119
Pn1	2297156	2300155	3.93491
Pn1	2303687	2307310	0.227691
Pn1	2328561	2332811	1.78224
Pn1	2335888	2342180	1.16394
Pn1	2348277	2349025	0
Pn1	2355622	2355997	0
Pn1	2371890	2382165	0
Pn1	2382302	2383542	0
Pn1	2386557	2388088	0
Pn1	2400212	2401827	0.0155636
Pn1	2410048	2411152	2.70787
Pn1	2413735	2416261	0.921777
Pn1	2416797	2418741	0.0281815
Pn1	2421915	2423233	3.40113
Pn1	2425795	2432471	2.38041
Pn1	2434442	2438270	2.21507
Pn1	2440414	2441278	0
Pn1	2443716	2444102	0
Pn1	2449855	2450125	0.0355393
Pn1	2453018	2454717	0
Pn1	2458703	2459857	0
Pn1	2460149	2460633	0
Pn1	2462346	2463569	0
Pn1	2478580	2479980	0.274219
Pn1	2491948	2493892	0
Pn1	2514891	2516114	0
Pn1	2518605	2519765	0
Pn1	2522357	2523185	0
Pn1	2526516	2527862	0.15614
Pn1	2537465	2538719	0
Pn1	2540433	2542364	0
Pn1	2550514	2551926	0.386514
Pn1	2575151	2576551	0.374436
Pn1	2602123	2603305	0.439549
Pn1	2605052	2605289	0.0528201
Pn1	2608560	2608996	0.322704
Pn1	2612043	2617811	2.24356
Pn1	2621560	2627988	3.17168
Pn1	2628301	2639306	2.56836
Pn1	2641518	2641944	3.68342
Pn1	2643645	2643989	0.123958
Pn1	2645041	2645967	6.48446
Pn1	2661843	2664766	1.6947
Pn1	2665343	2665592	2.14398
Pn1	2666898	2667327	0
Pn1	2668376	2672047	2.48853
Pn1	2708302	2710783	0.252664
Pn1	2713300	2716534	1.60698
Pn1	2722798	2724470	0.832054
Pn1	2744222	2744453	0
Pn1	2747281	2749079	0
Pn1	2758989	2761934	0
Pn1	2763770	2771755	1.6195
Pn1	2781421	2783204	0
Pn1	2789747	2792613	4.31319
Pn1	2805034	2807901	4.43212
Pn1	2819932	2823342	1.49015
Pn1	2845536	2848160	3.86861
Pn1	2858835	2861934	4.00102
Pn1	2875617	2881119	0.647323
Pn1	2881148	2881481	0.816276
Pn1	2887671	2887986	0
Pn1	2889644	2891625	3.31546
Pn1	2892252	2892507	0
Pn1	2912765	2917061	3.28289
Pn1	2920773	2922531	2.30912
Pn1	2922610	2923767	1.13438
Pn1	2927412	2927793	3.5618
Pn1	2930795	2932155	0.799673
Pn1	2944898	2948718	1.81297
Pn1	2951246	2958548	0.0802347
Pn1	2964837	2965404	0
Pn1	2975239	2975509	0
Pn1	2978265	2981860	3.44259
Pn1	2984909	2991264	3.82309
Pn1	2992416	2992617	0
Pn1	2998822	3000061	0
Pn1	3001546	3002975	1.68401
Pn1	3006169	3006499	1.75707
Pn1	3015570	3016800	0
Pn1	3027243	3028485	0
Pn1	3031601	3033213	1.58864
Pn1	3042220	3043459	0
Pn1	3044438	3046366	0
Pn1	3060617	3061856	0
Pn1	3062104	3064769	0
Pn1	3067779	3068533	0
Pn1	3070172	3071646	1.59913
Pn1	3075044	3075374	2.06107
Pn1	3084162	3085401	0
Pn1	3101791	3103030	0
Pn1	3106146	3107729	0.0787804
Pn1	3116631	3117834	0
Pn1	3123030	3123598	0
Pn1	3124407	3125518	0.0233643
Pn1	3126770	3132011	2.29188
Pn1	3135985	3137455	1.07867
Pn1	3144659	3145023	0.147616
Pn1	3170370	3176472	0.125427
Pn1	3180690	3184415	0
Pn1	3206117	3206880	0
Pn1	3211265	3211991	0
Pn1	3213338	3213743	0
Pn1	3216686	3216890	0
Pn1	3216909	3217209	0
Pn1	3241178	3242029	2.03682
Pn1	3255643	3257535	0.00329756
Pn1	3261785	3263757	0
Pn1	3274796	3278102	0.339239
Pn1	3283142	3284783	0.607529
Pn1	3295373	3296715	0.62518
Pn1	3298262	3299738	0.0308767
Pn1	3316695	3317925	0
Pn1	3319689	3320219	0
Pn1	3325604	3326111	0
Pn1	3331377	3332953	2.07895
Pn1	3341819	3342146	0
Pn1	3342322	3343048	0
Pn1	3343296	3345964	0
Pn1	3348973	3349219	0
Pn1	3350650	3350980	3.13411
Pn1	3360072	3361302	0
Pn1	3362755	3364016	0
Pn1	3371706	3372945	0
Pn1	3373925	3375861	0
Pn1	3378870	3379116	0
Pn1	3381749	3383224	1.62122
Pn1	3386622	3386952	2.96449
Pn1	3394703	3395942	0
Pn1	3396917	3398854	0
Pn1	3407788	3409371	1.62697
Pn1	3412727	3413930	0
Pn1	3423672	3424704	0.381832
Pn1	3425960	3431265	2.43188
Pn1	3433556	3433766	0
Pn1	3436197	3437668	0.640592
Pn1	3444867	3445231	0.0345843
Pn1	3476602	3477708	1.43834
Pn1	3496123	3496507	0.321679
Pn1	3508268	3509177	0.0389402
Pn1	3511957	3513464	0
Pn1	3515494	3517337	0.630874
Pn1	3534941	3536830	0.883978
Pn1	3544217	3550930	0.120796
Pn1	3551267	3556663	0.369876
Pn1	3592828	3593934	1.45319
Pn1	3621717	3622653	0.311255
Pn1	3638274	3639753	0.931642
Pn1	3643157	3643521	0.565381
Pn1	3669963	3670899	0.315585
Pn1	3689440	3690919	0.6128
Pn1	3694324	3694688	0.912432
Pn1	3706715	3706986	0
Pn1	3717921	3718735	0.692586
Pn1	3730740	3731070	0
Pn1	3737451	3738665	0
Pn1	3743670	3745641	0
Pn1	3756054	3759360	0.407494
Pn1	3764193	3765834	1.09253
Pn1	3772640	3772859	0.779579
Pn1	3774426	3775902	0.0149398
Pn1	3776814	3791033	2.87991
Pn1	3792920	3795983	2.12774
Pn1	3797249	3804098	2.04752
Pn1	3808972	3809263	0
Pn1	3822153	3823084	0.761714
Pn1	3836056	3841790	0
Pn1	3843065	3844566	0.0390075
Pn1	3866141	3869374	1.38671
Pn1	3873262	3874890	2.41523
Pn1	3877341	3880964	3.8091
Pn1	3883070	3884669	0.532419
Pn1	3901857	3903117	2.78657
Pn1	3920210	3923627	0
Pn1	3924909	3927400	2.74739
Pn1	3932156	3933531	0.240745
Pn1	3938697	3941542	0.198738
Pn1	3960679	3962305	2.39437
Pn1	3963801	3967482	3.52203
Pn1	3969660	3971260	0.790988
Pn1	3986474	3987734	2.76695
Pn1	4005290	4007779	2.95897
Pn1	4012559	4013934	0.179694
Pn1	4019066	4021909	0.222576
Pn1	4026671	4026956	0.506794
Pn1	4027537	4027828	0.0846757
Pn1	4032570	4035418	0.221063
Pn1	4041160	4043898	0.0126605
Pn1	4044646	4047118	2.53499
Pn1	4052520	4052751	0
Pn1	4056813	4057131	0
Pn1	4060814	4061045	0
Pn1	4064020	4064362	0
Pn1	4071714	4074585	1.59306
Pn1	4076195	4079193	1.47888
Pn1	4090316	4090655	0.192111
Pn1	4092638	4092980	0.975592
Pn1	4093603	4093849	0.232108
Pn1	4098856	4100046	0.828295
Pn1	4107022	4108156	0
Pn1	4109410	4110588	0
Pn1	4111261	4112755	1.15315
Pn1	4112976	4114909	0.0845268
Pn1	4115178	4115505	0
Pn1	4121871	4122228	1.59195
Pn1	4122256	4124131	2.07696
Pn1	4130711	4133553	2.11564
Pn1	4133773	4135738	1.45074
Pn1	4135777	4136254	1.82872
Pn1	4149267	4152337	2.05066
Pn1	4159224	4159518	0
Pn1	4165199	4167333	0.310859
Pn1	4181070	4182881	2.03079
Pn1	4183161	4184672	3.97533
Pn1	4185890	4188192	0
Pn1	4216745	4219590	3.52637
Pn1	4221274	4221932	0
Pn1	4237386	4237734	0
Pn1	4239540	4240243	1.41863
Pn1	4241779	4248224	1.37123
Pn1	4249361	4250413	1.37637
Pn1	4255690	4256748	0.0342372
Pn1	4258955	4259174	0
Pn1	4261068	4262500	4.09035
Pn1	4265568	4266241	1.39408
Pn1	4266689	4266899	0.515993
Pn1	4267905	4268184	0.072472
Pn1	4268462	4271417	3.22104
Pn1	4274331	4277134	1.17679
Pn1	4278672	4279011	2.57254
Pn1	4279104	4279434	3.54497
Pn1	4294016	4296572	0.208101
Pn1	4304601	4305171	2.45034
Pn1	4307564	4308643	1.05053
Pn1	4315122	4318117	4.58196
Pn1	4321771	4326452	0.890428
Pn1	4332963	4336953	0.139469
Pn1	4337408	4341548	0.0891894
Pn1	4341601	4344280	2.47305
Pn1	4353791	4355206	0.695242
Pn1	4357763	4358587	1.81808
Pn1	4358681	4359143	2.07465
Pn1	4360971	4368193	1.35693
Pn1	4370012	4370435	0.0688203
Pn1	4371163	4371934	0.444805
Pn1	4407924	4408346	0
Pn1	4411079	4411903	0
Pn1	4430847	4431180	0.840609
Pn1	4457358	4463214	0
Pn1	4474604	4475538	0
Pn1	4483659	4484201	0
Pn1	4497197	4500168	0
Pn1	4517928	4518523	0.0863786
Pn1	4527964	4528165	0
Pn1	4528428	4529178	0
Pn1	4536705	4537953	0
Pn1	4545706	4546954	0
Pn1	4553318	4553913	0.045693
Pn1	4563490	4563691	0
Pn1	4563954	4564704	0
Pn1	4572217	4573465	0
Pn1	4581218	4582466	0
Pn1	4587685	4588967	0.0124949
Pn1	4589182	4589425	0.0485197
Pn1	4597696	4597897	0
Pn1	4598160	4603266	0
Pn1	4604296	4606916	0
Pn1	4615399	4615600	0
Pn1	4615863	4619040	0
Pn1	4626791	4628039	0
Pn1	4631243	4631719	0
Pn1	4639710	4640705	0
Pn1	4662246	4665013	0.18714
Pn1	4668961	4674289	0.0118074
Pn1	4679799	4680093	0
Pn1	4681164	4681640	0
Pn1	4689528	4690635	0
Pn1	4709011	4711763	0
Pn1	4716266	4716467	0
Pn1	4723400	4723608	0
Pn1	4729081	4730329	0
Pn1	4731454	4733913	0
Pn1	4735306	4739803	0
Pn1	4762047	4762716	0.0717707
Pn1	4763294	4764014	0.165342
Pn1	4769573	4773139	0.0608517
Pn1	4773969	4774218	0
Pn1	4777226	4778997	0
Pn1	4810840	4812792	0.12441
Pn1	4819377	4819812	0.0757137
Pn1	4823051	4825815	0
Pn1	4839564	4841530	0.143392
Pn1	4842118	4842838	0.359167
Pn1	4845332	4852596	0.109331
Pn1	4853426	4853675	0
Pn1	4890314	4892261	0.0323697
Pn1	4898932	4902942	0.077922
Pn1	4903659	4903980	0
Pn1	4913382	4913634	0
Pn1	4920330	4921790	0.0172831
Pn1	4921850	4922243	0
Pn1	4925687	4926736	0
Pn1	4945796	4946465	0.00272296
Pn1	4949655	4956055	0.00742172
Pn1	4956073	4957878	0.0255209
Pn1	4964838	4966927	0
Pn1	4969228	4972126	0
Pn1	4981876	4982416	0
Pn1	4983241	4983451	0
Pn1	4998611	5000182	0
Pn1	5007378	5007780	0
Pn1	5020768	5021437	0.0148791
Pn1	5022265	5022496	0
Pn1	5034364	5034616	0
Pn1	5047446	5049913	0
Pn1	5050221	5051411	0.103418
Pn1	5055787	5057832	0
Pn1	5058026	5058539	0
Pn1	5074781	5074989	0
Pn1	5080439	5081687	0
Pn1	5082812	5091440	0
Pn1	5091471	5093491	0
Pn1	5112511	5114458	0
Pn1	5127169	5135766	0
Pn1	5135797	5137838	0
Pn1	5169947	5170616	0.135719
Pn1	5171194	5171914	0.120686
Pn1	5178366	5183411	0.0786793
Pn1	5186151	5187259	0
Pn1	5195923	5196175	0
Pn1	5210095	5210956	0
Pn1	5216859	5219173	1.25964
Pn1	5221504	5221735	0.198314
Pn1	5248884	5251152	0.0227049
Pn1	5251910	5254146	2.80639
Pn1	5254872	5255601	1.67058
Pn1	5257657	5261212	2.96615
Pn1	5261317	5261539	0.490199
Pn1	5275752	5276019	0
Pn1	5279619	5287677	2.40569
Pn1	5291892	5295536	0
Pn1	5311863	5316106	4.44568
Pn1	5323503	5324028	0
Pn1	5344289	5347311	2.44981
Pn1	5360141	5361843	0
Pn1	5364413	5370944	1.9701
Pn1	5371980	5375420	1.53748
Pn1	5378975	5379206	2.23973
Pn1	5394166	5394562	0
Pn1	5394600	5396273	0
Pn1	5400915	5403590	3.40194
Pn1	5409688	5412018	0.746204
Pn1	5414482	5419250	1.86792
Pn1	5430084	5430690	0
Pn1	5446161	5446776	0
Pn1	5448971	5449370	0
Pn1	5450071	5450443	0
Pn1	5468491	5468837	0
Pn1	5470405	5470756	0
Pn1	5472115	5474804	6.50557
Pn1	5483378	5483579	0.00561322
Pn1	5484417	5487099	5.84519
Pn1	5490545	5491010	0
Pn1	5496725	5499416	6.50292
Pn1	5507873	5508578	0.0108826
Pn1	5510004	5513767	1.57376
Pn1	5524007	5526077	1.27126
Pn1	5530080	5532493	1.48575
Pn1	5552040	5552664	1.88007
Pn1	5561367	5562565	0.60817
Pn1	5562842	5563118	0.29853
Pn1	5564011	5564724	1.33484
Pn1	5565795	5566405	0
Pn1	5577388	5578652	0.354531
Pn1	5602619	5604300	0.943204
Pn1	5611936	5612560	1.63666
Pn1	5624598	5626555	1.26793
Pn1	5644703	5647261	0
Pn1	5662420	5662747	0
Pn1	5666338	5667618	0.369441
Pn1	5673208	5673499	0
Pn1	5688889	5691267	0.879821
Pn1	5693335	5693990	1.70636
Pn1	5695301	5696043	2.48007
Pn1	5721532	5723213	0.584417
Pn1	5741109	5741526	0.00477292
Pn1	5748454	5751007	0.483716
Pn1	5751382	5753787	0.801617
Pn1	5760361	5762139	3.16324
Pn1	5773335	5778178	2.42299
Pn1	5779093	5779408	2.14397
Pn1	5779758	5784487	2.10047
Pn1	5785298	5788463	1.47534
Pn1	5790006	5793876	1.859
Pn1	5797029	5798313	0.387216
Pn1	5804867	5805530	0.76602
Pn1	5806791	5808381	0.496713
Pn1	5810941	5811871	3.35741
Pn1	5816450	5821782	0.980504
Pn1	5831852	5834891	3.4387
Pn1	5859674	5862193	5.44049
Pn1	5875652	5875970	1.20731
Pn1	5880990	5881386	0
Pn1	5884097	5886031	0.404247
Pn1	5891221	5895700	3.18815
Pn1	5896930	5901645	1.10205
Pn1	5909088	5912105	1.96548
Pn1	5919887	5920452	0
Pn1	5922294	5924459	0
Pn1	5929108	5932179	3.36917
Pn1	5938946	5941838	2.68688
Pn1	5948092	5952681	1.98534
Pn1	5954622	5955015	0
Pn1	5955535	5955811	0
Pn1	5956669	5958282	0
Pn1	5962002	5962449	5.00797
Pn1	5977729	5979300	5.99448
Pn1	5980718	5981286	0.191348
Pn1	5987418	5993798	2.44336
Pn1	5997601	5997926	0
Pn1	6012817	6013659	0.626011
Pn1	6013892	6016906	1.967
Pn1	6018086	6018903	0
Pn1	6030345	6032608	0.322646
Pn1	6038473	6038758	0
Pn1	6039598	6039829	0
Pn1	6044698	6047027	2.23737
Pn1	6047705	6047948	0.043679
Pn1	6050750	6051329	2.46992
Pn1	6069327	6070982	4.72641
Pn1	6073209	6073586	0.22525
Pn1	6074551	6074773	0
Pn1	6090178	6093780	1.74119
Pn1	6095623	6098229	1.86546
Pn1	6115620	6116875	1.33133
Pn1	6119420	6119777	0.046054
Pn1	6121635	6126286	1.0335
Pn1	6134212	6136495	3.40895
Pn1	6136833	6143256	2.22694
Pn1	6148312	6148891	1.58619
Pn1	6155381	6158525	3.03182
Pn1	6159985	6160198	0.0423297
Pn1	6224532	6224808	0.18354
Pn1	6225653	6226112	2.85371
Pn1	6234823	6242673	2.28631
Pn1	6242801	6243110	0.0471371
Pn1	6243749	6246198	1.90921
Pn1	6248660	6248915	2.26138
Pn1	6251337	6254418	1.9049
Pn1	6268088	6281801	2.61613
Pn1	6283174	6283408	0.0911044
Pn1	6284085	6284412	0
Pn1	6288447	6288801	0
Pn1	6289567	6298265	2.46128
Pn1	6307310	6307619	0
Pn1	6308182	6309949	0
Pn1	6313271	6316234	1.24945
Pn1	6319684	6323603	0.675859
Pn1	6345613	6345922	0
Pn1	6346485	6351979	0.135837
Pn1	6352044	6354509	0.232024
Pn1	6358572	6361871	1.35479
Pn1	6371551	6373513	3.40148
Pn1	6375701	6377222	0.155603
Pn1	6378759	6380363	0.599838
Pn1	6380387	6380706	0.210181
Pn1	6396982	6397246	0
Pn1	6401678	6402383	0.550233
Pn1	6403808	6405044	1.87812
Pn1	6407233	6407662	0
Pn1	6418495	6419888	0.299573
Pn1	6423321	6423933	0
Pn1	6444420	6444948	0.0237621
Pn1	6453415	6457908	0.0155741
Pn1	6472697	6473750	0.82949
Pn1	6487649	6487848	0.109699
Pn1	6494383	6496454	0.811611
Pn1	6509490	6510099	0
Pn1	6522799	6524871	0.722506
Pn1	6529009	6529908	3.02129
Pn1	6541726	6542155	0.0469008
Pn1	6574346	6575148	1.99186
Pn1	6579936	6584522	2.37057
Pn1	6588349	6588748	0
Pn1	6594225	6595905	0
Pn1	6596613	6597826	1.54943
Pn1	6599250	6599864	1.00864
Pn1	6608166	6609443	0.920726
Pn1	6627901	6630274	0.474178
Pn1	6632360	6633015	0.0584022
Pn1	6645190	6647151	1.27172
Pn1	6651961	6653351	0.671649
Pn1	6655304	6655959	0.368075
Pn1	6657134	6659880	2.03935
Pn1	6682184	6682712	0.0211194
Pn1	6691003	6692684	0.988498
Pn1	6696196	6702592	1.1159
Pn1	6706305	6706915	0
Pn1	6725835	6726069	1.12699
Pn1	6735118	6737085	0.69856
Pn1	6738231	6738438	2.03932
Pn1	6744406	6744742	1.43533
Pn1	6749052	6751524	1.45808
Pn1	6761489	6761960	0
Pn1	6774641	6776713	0.872434
Pn1	6778739	6779042	0.222644
Pn1	6780720	6783646	2.11789
Pn1	6785816	6791446	0.931434
Pn1	6807436	6812627	0.213198
Pn1	6816040	6820533	1.09256
Pn1	6826006	6827059	0.0321499
Pn1	6847659	6849518	0.334117
Pn1	6853671	6857824	2.43429
Pn1	6873062	6876824	0.237215
Pn1	6895108	6897514	0.909428
Pn1	6904271	6905000	3.6003
Pn1	6905016	6906794	3.69454
Pn1	6918560	6923399	1.97296
Pn1	6924300	6924624	1.85769
Pn1	6924974	6929741	2.12253
Pn1	6930556	6933722	1.32132
Pn1	6935275	6939081	1.6916
Pn1	6942233	6943517	0.331663
Pn1	6955359	6955640	0.583677
Pn1	6956173	6957103	3.19116
Pn1	6960511	6967565	0.7101
Pn1	6977307	6980346	3.27705
Pn1	6985255	6990187	2.78966
Pn1	6993236	6993569	0
Pn1	7004549	7007085	5.39621
Pn1	7020574	7020868	1.1369
Pn1	7025065	7025664	0.308386
Pn1	7025817	7026381	0.478995
Pn1	7027572	7029507	0.167401
Pn1	7034716	7039199	3.00285
Pn1	7049212	7049473	0
Pn1	7051498	7055500	2.47354
Pn1	7060123	7061171	0
Pn1	7071965	7075023	3.16731
Pn1	7076378	7077000	0
Pn1	7081998	7084891	2.63798
Pn1	7094709	7095732	1.96022
Pn1	7097664	7098057	0
Pn1	7098577	7098853	0
Pn1	7101049	7101328	0
Pn1	7105118	7105568	5.31009
Pn1	7122456	7124045	6.15593
Pn1	7125464	7126031	0
Pn1	7132126	7132405	0.104898
Pn1	7134345	7138278	2.32894
Pn1	7142059	7142384	0
Pn1	7158454	7159633	0.607968
Pn1	7160089	7162543	2.3418
Pn1	7163633	7164552	0.0777583
Pn1	7179993	7181023	3.81795
Pn1	7193010	7194523	2.05129
Pn1	7203228	7206833	1.55669
Pn1	7208660	7211266	2.10312
Pn1	7230221	7231476	1.42834
Pn1	7245983	7248325	3.18162
Pn1	7248663	7255085	2.20744
Pn1	7260141	7260720	1.53431
Pn1	7267235	7270379	3.07178
Pn1	7271894	7272050	0.0782537
Pn1	7342716	7342992	0.125156
Pn1	7343840	7344299	2.99077
Pn1	7352498	7359391	2.35973
Pn1	7360027	7360345	0.153239
Pn1	7360473	7360782	0.0471371
Pn1	7361422	7363871	2.10817
Pn1	7366360	7366615	2.01162
Pn1	7369169	7371662	1.82595
Pn1	7381913	7382472	1.17285
Pn1	7401969	7412687	2.75212
Pn1	7414029	7414374	0
Pn1	7417810	7418116	1.15196
Pn1	7418893	7419541	0
Pn1	7420359	7429062	1.65084
Pn1	7429175	7429499	0.178195
Pn1	7437195	7438409	0
Pn1	7438994	7440762	0
Pn1	7444376	7447342	0.845696
Pn1	7450791	7454709	1.61833
Pn1	7464300	7466254	3.31995
Pn1	7468762	7469965	0.629186
Pn1	7471501	7473105	0.957058
Pn1	7478056	7480393	0
Pn1	7480912	7481576	0
Pn1	7483974	7484467	0
Pn1	7484881	7488026	1.47949
Pn1	7493327	7496747	1.59998
Pn1	7497932	7505279	3.5867
Pn1	7518081	7519492	0.226558
Pn1	7519856	7520069	0.192321
Pn1	7526889	7527616	2.25479
Pn1	7533963	7535862	0.196979
Pn1	7543381	7546046	1.94457
Pn1	7550669	7551239	2.99428
Pn1	7552600	7554069	2.9801
Pn1	7562469	7566420	4.75313
Pn1	7566863	7571133	0
Pn1	7588873	7591250	1.62143
Pn1	7595214	7595451	0
Pn1	7628677	7629172	3.04247
Pn1	7632421	7632870	1.87495
Pn1	7635009	7635372	0.061938
Pn1	7646249	7649229	1.38863
Pn1	7652145	7656497	2.70694
Pn1	7661963	7662931	0.89049
Pn1	7664343	7666194	2.2969
Pn1	7671337	7672874	4.59262
Pn1	7687794	7688701	0
Pn1	7697570	7699376	4.1181
Pn1	7731000	7734276	1.97334
Pn1	7735753	7736181	2.21489
Pn1	7758074	7758437	0
Pn1	7761239	7762365	0
Pn1	7763246	7763933	1.98187
Pn1	7782711	7783699	0.0630433
Pn1	7814212	7816153	0
Pn1	7820458	7823062	0
Pn1	7826757	7833954	5.0176
Pn1	7837862	7841552	0
Pn1	7842375	7845103	1.08107
Pn1	7853316	7854810	1.4475
Pn1	7855506	7859559	1.78832
Pn1	7859594	7859936	0.138929
Pn1	7884288	7884720	0
Pn1	7884835	7885387	0
Pn1	7885407	7885749	0
Pn1	7904309	7907819	0
Pn1	7935934	7938793	3.92564
Pn1	7960672	7961719	3.36767
Pn1	7962811	7965780	3.72286
Pn1	7978857	7979154	0
Pn1	7988132	7988603	3.20114
Pn1	7989710	7990843	2.04976
Pn1	7999355	7999926	0.0669662
Pn1	8034836	8035169	0
Pn1	8050045	8050379	0
Pn1	8059510	8062125	0
Pn1	8084940	8087499	1.02068
Pn1	8110561	8110768	0.0199242
Pn1	8115695	8118257	0.0852733
Pn1	8131982	8132186	0
Pn1	8136842	8139634	0
Pn1	8171999	8175909	0
Pn1	8180465	8181357	0
Pn1	8196987	8198117	1.44269
Pn1	8199627	8199876	0.584242
Pn1	8214735	8218602	0
Pn1	8225536	8225860	0
Pn1	8233596	8233905	0.0249612
Pn1	8265518	8265818	0
Pn1	8271127	8271461	0
Pn1	8282899	8283812	0
Pn1	8297061	8297991	0.309436
Pn1	8313609	8314471	0.448747
Pn1	8315711	8318773	1.42187
Pn1	8337487	8337736	0
Pn1	8355486	8355783	0
Pn1	8376095	8376371	0
Pn1	8379775	8380908	0.0388777
Pn1	8382564	8382813	0
Pn1	8395919	8396195	0.0931609
Pn1	8399596	8402629	0.031922
Pn1	8415628	8415964	0
Pn1	8419334	8420466	0
Pn1	8422118	8422367	0
Pn1	8427826	8428114	0
Pn1	8446919	8447342	0
Pn1	8465097	8465430	0
Pn1	8466911	8467321	0
Pn1	8471236	8474184	0.13
Pn1	8491221	8491455	0.0569
Pn1	8495856	8498507	0.379815
Pn1	8520341	8520641	0
Pn1	8533011	8535789	0
Pn1	8542300	8544537	0
Pn1	8553304	8555406	0
Pn1	8556701	8560764	0.558041
Pn1	8569196	8572351	0
Pn1	8584955	8587720	0.19105
Pn1	8595557	8599448	0
Pn1	8621752	8622085	0
Pn1	8628119	8630834	0
Pn1	8648176	8648404	0.604572
Pn1	8653289	8656328	1.07389
Pn1	8662282	8663144	1.77773
Pn1	8664411	8667450	1.57984
Pn1	8681959	8682259	0.214287
Pn1	8698968	8702857	0
Pn1	8721802	8722264	0
Pn1	8722573	8725678	0
Pn1	8747323	8747623	0
Pn1	8751111	8753904	0.504749
Pn1	8758001	8758301	0.0491704
Pn1	8781028	8783825	0.00952219
Pn1	8803188	8803490	0
Pn1	8808119	8810629	0
Pn1	8824706	8825800	0.0977771
Pn1	8839851	8842397	0.0167932
Pn1	8844011	8846776	0.081513
Pn1	8854561	8858453	0
Pn1	8864808	8865684	0
Pn1	8869632	8872427	0
Pn1	8896067	8898808	0
Pn1	8902654	8902957	0
Pn1	8911214	8912346	0.143788
Pn1	8937033	8939823	0.120403
Pn1	8958108	8958411	0
Pn1	8966658	8969450	0.123387
Pn1	8981290	8981793	0
Pn1	8982044	8982404	0.0636372
Pn1	9007199	9009991	0
Pn1	9021600	9022732	0
Pn1	9026868	9027105	0
Pn1	9035898	9037435	0
Pn1	9041232	9041469	0
Pn1	9052932	9055583	0.391926
Pn1	9070051	9070255	0.110125
Pn1	9074607	9082875	0
Pn1	9087329	9087632	0
Pn1	9095779	9098572	1.01236
Pn1	9124866	9125079	0
Pn1	9125622	9133141	2.27982
Pn1	9146927	9148565	3.22557
Pn1	9153630	9170492	2.30116
Pn1	9176420	9188105	1.57197
Pn1	9203590	9204066	3.86017
Pn1	9212722	9212935	0
Pn1	9220773	9222013	2.8299
Pn1	9233030	9233630	0.657371
Pn1	9235342	9236624	0
Pn1	9238098	9238389	0.541761
Pn1	9245922	9247041	1.70221
Pn1	9253498	9254284	1.86816
Pn1	9263247	9266421	3.30917
Pn1	9269625	9271722	1.73714
Pn1	9282719	9282926	0.0718861
Pn1	9283346	9285170	2.40143
Pn1	9296648	9296968	0
Pn1	9298820	9302343	2.31299
Pn1	9310307	9311349	1.10644
Pn1	9323910	9324753	1.16656
Pn1	9339884	9341012	0
Pn1	9351823	9352267	0.00323808
Pn1	9358168	9363439	2.90418
Pn1	9365552	9368454	1.47422
Pn1	9370089	9371356	3.33677
Pn1	9372568	9372847	0.409931
Pn1	9374892	9375447	1.00872
Pn1	9382961	9386966	0.0235879
Pn1	9398587	9401411	0.29377
Pn1	9447838	9450737	0.0514074
Pn1	9453657	9454897	0.0238985
Pn1	9461418	9462198	4.50002
Pn1	9462651	9465356	4.15139
Pn1	9475253	9476156	1.78145
Pn1	9489701	9490208	0.219537
Pn1	9498469	9499174	3.34783
Pn1	9569431	9574989	1.53496
Pn1	9570888	9574989	1.68338
Pn1	9588741	9590067	0.921277
Pn1	9601527	9604733	1.5622
Pn1	9601527	9604733	1.84756
Pn1	9614314	9615247	0
Pn1	9627063	9627381	0
Pn1	9638905	9640093	0
Pn1	9698876	9699596	2.84785
Pn1	9707800	9708512	0
Pn1	9715190	9716232	0.133163
Pn1	9720291	9720594	0
Pn1	9771382	9771922	0.0849794
Pn1	9774258	9775430	0
Pn1	9794163	9795510	0.222128
Pn1	9797812	9798208	0
Pn1	9798265	9799789	0
Pn1	9805883	9807242	0.281249
Pn1	9835985	9837332	0.179071
Pn1	9840468	9841795	0
Pn1	9866324	9867683	0.238005
Pn1	9870036	9870419	0
Pn1	9879640	9880999	0.521278
Pn1	9883072	9884711	0
Pn1	9900790	9901504	4.19567
Pn1	9910625	9911037	1.0988
Pn1	9915997	9916252	0.648016
Pn1	9926496	9927476	0.819498
Pn1	9931736	9937224	2.84014
Pn1	9945399	9961942	0.0864477
Pn1	9964368	9966368	0.0243625
Pn1	10009646	10013196	0
Pn1	10069068	10069479	3.38286
Pn1	10080130	10080673	0.220816
Pn1	10109798	10112847	1.65869
Pn1	10114531	10117428	3.78835
Pn1	10146486	10146954	0
Pn1	10156981	10158019	1.27159
Pn1	10161601	10161808	0
Pn1	10167133	10191114	2.17051
Pn1	10197964	10198632	0.194972
Pn1	10244222	10244383	3.83015
Pn1	10288396	10290831	0
Pn1	10314606	10314819	0.337979
Pn1	10316751	10318906	1.35131
Pn1	10339085	10339673	0
Pn1	10348558	10348906	1.25644
Pn1	10352756	10354835	1.6787
Pn1	10352756	10354835	2.00235
Pn1	10366162	10366760	0
Pn1	10381264	10382800	0.235144
Pn1	10383240	10387417	1.05238
Pn1	10383240	10385131	0
Pn1	10386898	10387417	0.846399
Pn1	10388962	10393684	2.22601
Pn1	10397023	10397344	0.725832
Pn1	10409572	10409656	0
Pn1	10414209	10414543	1.74835
Pn1	10423941	10424148	1.20922
Pn1	10446870	10447170	0
Pn1	10450021	10450372	0
Pn1	10471243	10472161	2.51258
Pn1	10485341	10488348	0.947702
Pn1	10499252	10502137	0
Pn1	10512149	10512541	0.00866535
Pn1	10516822	10518978	0
Pn1	10523444	10523747	0
Pn1	10532066	10534858	0.149505
Pn1	10553675	10553972	1.18992
Pn1	10554003	10557837	2.5884
Pn1	10564160	10564373	0
Pn1	10564867	10572389	2.40446
Pn1	10573994	10581252	2.44211
Pn1	10592305	10593946	3.35244
Pn1	10599000	10618496	2.15097
Pn1	10621773	10633613	1.5863
Pn1	10644450	10644858	0
Pn1	10644939	10647588	0
Pn1	10648230	10648706	3.528
Pn1	10660369	10661609	2.78191
Pn1	10673530	10674130	1.208
Pn1	10675809	10679013	0.586008
Pn1	10686451	10687570	1.51972
Pn1	10693978	10694764	1.79477
Pn1	10710675	10710996	0.927813
Pn1	10711978	10714075	1.47246
Pn1	10726260	10726467	0.0718861
Pn1	10730274	10730595	0
Pn1	10736667	10740204	2.35964
Pn1	10753340	10754308	0.925477
Pn1	10766957	10767800	0.80057
Pn1	10781664	10782792	0
Pn1	10786583	10787722	0
Pn1	10800212	10805440	2.8377
Pn1	10808042	10810944	1.6267
Pn1	10812540	10813807	3.387
Pn1	10815007	10815343	0.22827
Pn1	10826856	10830944	0
Pn1	10837653	10840788	0.0181536
Pn1	10859100	10859605	0.541998
Pn1	10882528	10883116	0
Pn1	10892731	10895631	0.110598
Pn1	10898555	10899802	0
Pn1	10901085	10905459	0.0414659
Pn1	10906315	10907095	4.42768
Pn1	10907542	10910235	4.1648
Pn1	10913396	10913720	0
Pn1	10919452	10920355	2.36041
Pn1	10943517	10944222	3.89204
Pn1	10945610	10946215	0
Pn1	10964180	10964957	4.76832
Pn1	10969979	10970509	0
Pn1	10998140	10998558	0
Pn1	11013564	11014059	0
Pn1	11015436	11023326	4.23011
Pn1	11024277	11025341	0
Pn1	11026895	11027264	0
Pn1	11051630	11051909	0
Pn1	11052494	11052776	0.45091
Pn1	11058206	11058689	0.0440842
Pn1	11061032	11064784	0.229359
Pn1	11061032	11063507	2.41217
Pn1	11087213	11089205	4.34178
Pn1	11092299	11092755	0
Pn1	11096813	11097664	0
Pn1	11097790	11098959	0
Pn1	11123271	11126303	3.14425
Pn1	11127877	11129262	0
Pn1	11130166	11130619	0
Pn1	11139211	11139850	5.89488
Pn1	11140865	11143415	2.34906
Pn1	11149009	11149363	0
Pn1	11156835	11160612	0.0757891
Pn1	11161267	11161540	0
Pn1	11163809	11164121	0
Pn1	11170289	11171259	0
Pn1	11171359	11171758	0
Pn1	11171989	11172313	0.357727
Pn1	11184236	11186362	3.25983
Pn1	11195499	11195925	1.2672
Pn1	11198902	11199536	0.258852
Pn1	11217174	11220614	0
Pn1	11226657	11226903	4.44073
Pn1	11242952	11244289	0
Pn1	11258218	11261013	4.7381
Pn1	11272064	11274410	0
Pn1	11295407	11295608	0
Pn1	11300569	11300888	0
Pn1	11309935	11310828	0
Pn1	11312374	11313611	3.02989
Pn1	11341246	11352142	3.33536
Pn1	11353452	11353836	1.33352
Pn1	11363949	11364689	1.37782
Pn1	11382591	11383034	1.95133
Pn1	11388612	11389248	1.84458
Pn1	11395227	11395563	2.16698
Pn1	11397337	11397658	1.98683
Pn1	11398075	11400625	0
Pn1	11401645	11401942	0
Pn1	11418579	11429787	3.21007
Pn1	11433260	11436722	2.79421
Pn1	11452463	11453477	2.46007
Pn1	11457932	11462288	2.97053
Pn1	11465796	11466075	0
Pn1	11473966	11479534	2.78073
Pn1	11499057	11500500	3.2121
Pn1	11509162	11509441	0
Pn1	11514413	11515046	2.86314
Pn1	11515251	11520879	2.02961
Pn1	11520946	11521291	1.88789
Pn1	11524744	11528173	2.44382
Pn1	11540692	11541709	1.95954
Pn1	11546407	11547850	2.49789
Pn1	11556489	11556768	0
Pn1	11561741	11567294	2.57863
Pn1	11583947	11585390	3.0685
Pn1	11599160	11605049	3.27391
Pn1	11613814	11622266	5.55192
Pn1	11635043	11638555	2.05021
Pn1	11640754	11641030	2.09765
Pn1	11647312	11647762	0.130085
Pn1	11649834	11650697	0
Pn1	11657316	11664310	0.709194
Pn1	11666111	11670823	0
Pn1	11676124	11676592	0
Pn1	11676864	11681511	0
Pn1	11691171	11693637	2.10054
Pn1	11695115	11700995	0
Pn1	11714470	11714924	0
Pn1	11719139	11719382	0
Pn1	11761034	11766464	3.0599
Pn1	11771163	11773256	0
Pn1	11808822	11811190	0
Pn1	11814539	11824253	2.36199
Pn1	11847455	11847755	0
Pn1	11881709	11881949	0.281124
Pn1	11885006	11885405	0
Pn1	11885006	11885405	0.135142
Pn1	11885979	11886547	0.149669
Pn1	11895489	11895894	0.637112
Pn1	11899348	11904084	2.21535
Pn1	11910521	11911229	0.231242
Pn1	11919264	11921139	1.17086
Pn1	11939203	11939883	0
Pn1	11939994	11940354	0.0416895
Pn1	11944677	11945322	0
Pn1	11952891	11953254	0.413827
Pn1	11989102	11989834	2.34474
Pn1	12046459	12048459	0.0811799
Pn1	12050774	12051057	0
Pn1	12053622	12058592	1.25605
Pn1	12066753	12071585	2.66132
Pn1	12119592	12120951	0.482177
Pn1	12133813	12134026	0
Pn1	12136539	12137898	0.142895
Pn1	12147043	12148402	0.271609
Pn1	12171362	12172721	0.175313
Pn1	12187681	12189572	0.468992
Pn1	12217755	12220361	1.86439
Pn1	12217755	12218887	2.30745
Pn1	12233069	12233372	0
Pn1	12237409	12238436	0
Pn1	12253206	12253926	2.51281
Pn1	12265604	12268130	2.24226
Pn1	12269306	12269579	0
Pn1	12279861	12284479	3.27093
Pn1	12289338	12293566	4.38657
Pn1	12332513	12335365	2.7171
Pn1	12342702	12347122	0.406806
Pn1	12354138	12357948	0.360933
Pn1	12390702	12393799	0.134755
Pn1	12398863	12399511	0
Pn1	12402896	12404162	0.506947
Pn1	12406390	12409196	3.80349
Pn1	12421136	12422699	5.16277
Pn1	12437204	12438110	1.71853
Pn1	12460275	12462896	2.96432
Pn1	12492049	12493971	3.62891
Pn1	12494065	12494266	0.0898873
Pn1	12509389	12515052	3.30363
Pn1	12549066	12552066	1.84685
Pn1	12593182	12595595	0.309204
Pn1	12609503	12611995	0
Pn1	12613863	12615516	0.708301
Pn1	12631241	12631685	0.0144718
Pn1	12632943	12633693	0.031603
Pn1	12634889	12636293	0.0360551
Pn1	12637179	12639085	0.0865122
Pn1	12651084	12653447	0.0367414
Pn1	12654606	12654807	0
Pn1	12660680	12660959	0
Pn1	12670546	12672159	1.03793
Pn1	12682897	12684355	0
Pn1	12704963	12705233	0.2641
Pn1	12716801	12719182	0.830904
Pn1	12741064	12741664	0.34068
Pn1	12743252	12743407	0
Pn1	12761916	12762264	0
Pn1	12764455	12765064	1.31404
Pn1	12770424	12770754	0
Pn1	12784221	12789869	2.21843
Pn1	12790006	12795817	0.03643
Pn1	12796492	12797434	0.0917651
Pn1	12804632	12807492	0
Pn1	12813500	12817339	2.35796
Pn1	12820093	12820420	2.43397
Pn1	12839601	12841873	0.0282252
Pn1	12850701	12857561	2.40947
Pn1	12859116	12859335	0
Pn1	12859699	12861333	0
Pn1	12903462	12903966	3.33389
Pn1	12980139	12981336	0
Pn1	12990900	12991176	0
Pn1	13003375	13003749	0
Pn1	13032334	13033660	0.843554
Pn1	13058364	13059194	2.28654
Pn1	13116701	13116962	1.30163
Pn1	13117600	13118183	2.05545
Pn1	13119579	13120107	0
Pn1	13120408	13120630	0
Pn1	13175172	13177423	0.0324946
Pn1	13177444	13177645	0
Pn1	13205141	13205345	0
Pn1	13217078	13217600	0
Pn1	13217744	13218152	0
Pn1	13261429	13262440	2.95392
Pn1	13267340	13267730	0.390959
Pn1	13298753	13299131	0
Pn1	13314015	13316002	3.60527
Pn1	13350047	13351254	2.2074
Pn1	13360240	13360498	0
Pn1	13366909	13367134	0
Pn1	13367952	13368328	1.83084
Pn1	13368487	13369525	2.93649
Pn1	13400186	13403747	2.16267
Pn1	13471384	13477188	1.36171
Pn1	13477206	13477734	0.860475
Pn1	13505444	13509820	0
Pn1	13509837	13510152	0
Pn1	13511326	13511647	3.54804
Pn1	13515256	13516063	3.0614
Pn1	13528728	13529765	0
Pn1	13550646	13550937	0.96669
Pn1	13552437	13555330	1.75012
Pn1	13559071	13559749	1.18385
Pn1	13573958	13577770	0.991845
Pn1	13585912	13586431	0
Pn1	13598475	13601477	1.81509
Pn1	13605832	13607900	0
Pn1	13659686	13659887	0
Pn1	13668507	13673086	2.92807
Pn1	13673963	13674497	0.644625
Pn1	13677920	13682985	4.04927
Pn1	13723621	13724747	0.247587
Pn1	13737330	13740358	0.307278
Pn1	13764129	13766493	2.23328
Pn1	13775880	13778336	0
Pn1	13829900	13830152	0
Pn1	13832509	13835427	4.04123
Pn1	13837495	13839991	2.09494
Pn1	13862441	13863031	1.6194
Pn1	13869768	13870116	0
Pn1	13901597	13902011	0
Pn1	13955263	13955960	0.373968
Pn1	13984614	13985712	0.00929302
Pn1	13986063	13986858	0
Pn1	14030113	14031344	4.05174
Pn1	14103315	14103642	0
Pn1	14117030	14121545	1.47746
Pn1	14130600	14132822	0.656431
Pn1	14139151	14141388	0
Pn1	14152844	14155758	2.43636
Pn1	14162573	14162906	1.23462
Pn1	14196952	14197135	0
Pn1	14211214	14211541	0
Pn1	14212220	14213105	0
Pn1	14283733	14284750	0.226137
Pn1	14319260	14320278	0
Pn1	14363578	14364041	2.87696
Pn1	14376561	14376900	0
Pn1	14402832	14407753	0.102033
Pn1	14412585	14413038	0
Pn1	14472462	14472702	0.612026
Pn1	14475792	14480035	3.76323
Pn1	14494472	14494843	0
Pn1	14518607	14518823	0
Pn1	14518886	14519938	0
Pn1	14534067	14534792	0
Pn1	14539833	14542134	0.547041
Pn1	14553143	14553509	1.43738
Pn1	14556051	14557174	0.888014
Pn1	14558326	14565159	0.0141353
Pn1	14566261	14569753	0
Pn1	14592600	14593241	2.40701
Pn1	14593256	14593589	2.64716
Pn1	14606448	14606712	0
Pn1	14638898	14640795	2.9521
Pn1	14682960	14684858	2.91791
Pn1	14770332	14770852	0.443271
Pn1	14776298	14778066	0.474022
Pn1	14781363	14782088	0.730984
Pn1	14814007	14819649	0.0660546
Pn1	14822490	14823014	1.32086
Pn1	14824073	14825214	0.595883
Pn1	14843436	14843733	0
Pn1	14878537	14879080	0.591148
Pn1	14886422	14887052	0.547796
Pn1	14888569	14888890	0
Pn1	14950269	14951568	4.47105
Pn1	14952292	14952721	0
Pn1	15324395	15327301	0
Pn1	15327465	15327750	0
Pn1	15338305	15338795	0
Pn1	15366388	15366736	0
Pn1	15404242	15404491	0
Pn1	15484087	15484354	0
Pn1	15497649	15497961	0
Pn1	15512433	15512634	0
Pn1	15525920	15526190	0
Pn1	15531076	15533097	0.0703025
Pn1	15661786	15663640	0
Pn1	15754329	15754983	0
Pn1	15762025	15767992	3.30211
Pn1	15772003	15774380	3.61366
Pn1	15980491	15981650	3.01206
Pn1	16035361	16036286	0
Pn1	16404115	16404517	0.603528
Pn1	16405164	16407941	0.0126398
Pn1	16469193	16470492	3.70587
Pn1	16690929	16691298	0
Pn1	16795649	16796783	0
Pn1	16848879	16849200	0
Pn1	16850655	16851462	0
Pn1	16858441	16858879	0
Pn1	16888868	16889069	0
Pn1	16902395	16902665	0
Pn1	16907992	16909755	0.0844566
Pn1	17001668	17002058	0
Pn1	17002107	17003949	0.974551
Pn1	17004507	17005474	0
Pn1	17060308	17060524	0
Pn1	17081092	17081467	0
Pn1	17217359	17217815	0.0376088
Pn1	17220007	17220319	0
Pn1	17372339	17372540	0
Pn1	17486003	17486204	0
Pn1	17695387	17695591	0
Pn1	17720519	17723288	3.04848
Pn1	17723436	17724847	2.23704
Pn1	17752689	17753254	0
Pn1	17963864	17964438	0
Pn1	18012666	18013553	2.07105
Pn1	18015029	18016399	2.3432
Pn1	18097649	18098222	0
Pn1	18138336	18140391	0.0549846
Pn1	18140730	18142825	0.594643
Pn1	18145986	18146292	0.0727218
Pn1	18186730	18186970	0
Pn1	18326752	18327004	0
Pn1	18434370	18434754	0
Pn1	18707154	18707328	0
Pn1	18823025	18823349	0
Pn1	18928644	18928851	0.579035
Pn1	19048489	19050648	0
Pn1	19054883	19056695	0
Pn1	19188159	19189272	0
Pn1	19189307	19191777	0
Pn1	19586560	19586986	0.179747
Pn1	19587017	19588103	0.0307911
Pn1	19774990	19775378	0
Pn1	20473788	20474049	0
Pn1	20474093	20474402	0
Pn1	20480770	20481055	0
Pn1	20482078	20482627	1.71663
Pn1	20482642	20483402	0
Pn1	20491286	20492136	1.04851
Pn1	20492476	20493631	0
Pn1	20504440	20504933	0
Pn1	20514088	20514525	0.190416
Pn1	20515642	20515906	0.104674
Pn1	20518640	20520061	0
Pn1	20520545	20522138	0.411009
Pn1	20523845	20528898	2.86751
Pn1	20529757	20530456	0
Pn1	20591539	20591740	0
Pn1	20649828	20650255	0
Pn1	20677582	20686497	3.3584
Pn1	20799129	20800245	0
Pn1	20800280	20801288	0
Pn1	20846343	20846682	0
Pn1	20846786	20847187	0
Pn1	20850129	20850780	0
Pn1	20882593	20882857	0
Pn1	20882954	20884281	0
Pn1	20884608	20885028	0
Pn1	20885128	20885743	0
Pn1	20887808	20888186	0
Pn1	21556830	21558359	0
Pn1	21564583	21565782	0.953014
Pn1	21589057	21589626	0
Pn1	21641017	21641317	0
Pn1	21669945	21670679	0
Pn1	21670874	21671447	0
Pn1	21673667	21674048	0
Pn1	21908206	21908761	0.0832272
Pn1	21911682	21911910	0
Pn1	21943658	21943871	0
Pn1	21947267	21948324	0
Pn1	21983474	21984581	2.3265
Pn1	22182299	22182692	0
Pn1	22245867	22246458	0.452194
Pn1	22305917	22306226	0
Pn1	22648911	22650995	2.23509
Pn1	22651479	22652252	0
Pn1	22774446	22775144	0
Pn1	22776003	22781054	2.62522
Pn1	22782752	22784343	0.947671
Pn1	22785124	22786247	0
Pn1	22786800	22787998	0
Pn1	22788906	22789266	0
Pn1	22790263	22791767	0.139514
Pn1	22819268	22819550	0
Pn1	22926808	22927024	0
Pn1	23096389	23096659	0
Pn1	23098051	23098880	0.13193
Pn1	23098928	23102511	0.0737429
Pn1	23287734	23287935	0
Pn1	23546963	23555473	3.15577
Pn1	23574505	23578905	3.24073
Pn1	23648034	23650077	0
Pn1	23653040	23653456	0.319014
Pn1	23653491	23654130	0.0336137
Pn1	23658557	23659436	0
Pn1	23670442	23672452	0
Pn1	23673131	23673536	0
Pn1	23685321	23686638	0.0204668
Pn1	23698278	23699622	0.0279932
Pn1	23727287	23728040	0
Pn1	23734489	23735212	0.35551
Pn1	23735467	23735914	1.30437
Pn1	23751302	23751842	0
Pn1	23753045	23758384	0
Pn1	23785710	23786472	0
Pn1	23820040	23822309	3.05321
Pn1	23879789	23880450	0
Pn1	23884362	23884803	0.886659
Pn1	23894448	23896227	1.77528
Pn1	23897026	23902059	1.70201
Pn1	23919870	23923807	2.16566
Pn1	24058321	24058471	0
Pn1	24080189	24086276	2.90918
Pn1	24102389	24102617	0
Pn1	24165427	24165640	2.01666
Pn1	24303563	24303875	0
Pn1	24335423	24337072	4.56101
Pn1	24338389	24339229	2.07778
Pn1	24408519	24408896	0
Pn1	24482664	24482898	1.99078
Pn1	24720635	24722698	3.18321
Pn1	24741265	24741622	0
Pn1	24760868	24762017	0
Pn1	24763896	24764172	0
Pn1	24775071	24775299	0
Pn1	24780992	24781211	0
Pn1	25004412	25004766	0.0319127
Pn1	25149330	25149921	0.235522
Pn1	25152862	25153090	0
Pn1	25170374	25170623	0
Pn1	25201362	25202387	0
Pn1	25210788	25210998	0
Pn1	25235762	25236872	2.41527
Pn1	25324004	25324595	0
Pn1	25699105	25699396	0
Pn1	25757716	25758262	0
Pn1	25845543	25845786	2.96933
Pn1	25895612	25897102	5.54941
Pn1	25948587	25949838	0.146329
Pn1	25952885	25954426	0.00709941
Pn1	25955200	25956244	0
Pn1	25992475	25993044	0
Pn1	26044236	26045056	0.0427536
Pn1	26045113	26045362	0
Pn1	26110479	26114360	3.08845
Pn1	26211527	26211863	0
Pn1	26215906	26216191	0.223448
Pn1	26216511	26217700	0
Pn1	26315495	26316023	0.248557
Pn1	26321349	26325854	2.5199
Pn1	26356634	26357225	2.86637
Pn1	26392752	26392959	0
Pn1	26407027	26412975	2.14295
Pn1	26420386	26420928	0
Pn1	26424949	26427702	0.0929887
Pn1	26427947	26428154	0
Pn1	26481004	26481324	0.066034
Pn1	26484654	26484882	0
Pn1	26491774	26492981	0
Pn1	26499071	26501992	0.810386
Pn1	26538550	26538853	0.207299
Pn1	26547527	26547824	0
Pn1	26575302	26575783	0
Pn1	26577406	26577622	0.149187
Pn1	26578228	26579080	4.38927
Pn1	26579652	26586621	3.32434
Pn1	26615698	26616058	1.56718
Pn1	26617747	26618809	2.35369
Pn1	26618822	26619753	2.20564
Pn1	26648594	26658370	2.89411
Pn1	26689996	26692663	3.07451
Pn1	26693221	26694065	0
Pn1	26701636	26701996	0
Pn1	26709769	26710190	0
Pn1	26718348	26720286	4.16336
Pn1	26725240	26731451	3.05807
Pn1	26742651	26743040	0
Pn1	26750160	26751679	1.5625
Pn1	26751930	26752303	0
Pn1	26763522	26763723	0.258748
Pn1	26793212	26799318	1.66848
Pn1	26811313	26812141	0
Pn1	26846222	26847263	0.557983
Pn1	26906477	26906963	0.174375
Pn1	26943621	26944695	1.51676
Pn1	26945521	26946283	0
Pn1	26962783	26963960	1.93228
Pn1	26980969	26981398	0.0523299
Pn1	26997476	26997839	0
Pn1	27008669	27011150	2.63228
Pn1	27065746	27066028	0
Pn1	27066085	27066394	0
Pn1	27070060	27072450	0
Pn1	27072501	27072831	0
Pn1	27073749	27077395	0
Pn1	27129249	27129502	2.12117
Pn1	27133806	27134013	0
Pn1	27136705	27139220	0
Pn1	27180750	27181002	0.195607
Pn1	27189816	27190026	0
Pn1	27210377	27214979	0.308493
Pn1	27216437	27217083	0.216491
Pn1	27229136	27229760	0
Pn1	27243163	27244263	0.633129
Pn1	27255976	27256881	0
Pn1	27397611	27397818	0
Pn1	27460685	27460982	0
Pn1	27473325	27474318	3.84716
Pn1	27478852	27480205	1.8255
Pn1	27487395	27487868	0
Pn1	27488697	27491847	0.97173
Pn1	27522093	27523857	1.19028
Pn1	27547582	27547816	0
Pn1	27607067	27608345	0
Pn1	27635792	27636092	0
Pn1	27636319	27638007	2.76758
Pn1	27640196	27641123	2.07959
Pn1	27685027	27686623	0
Pn1	27745324	27749341	6.37645
Pn1	27764086	27765415	0.742135
Pn1	27767801	27768107	0.052309
Pn1	27811990	27812416	3.34817
Pn1	27827840	27831170	0.231293
Pn1	27861829	27862960	0.3443
Pn1	27864085	27864397	0
Pn1	27875007	27879174	0.159186
Pn1	27880420	27880714	0
Pn1	27920367	27920655	0.661227
Pn1	27946545	27946960	0.340465
Pn1	27947099	27947420	0.472836
Pn1	27961400	27961634	0
Pn1	27983625	27986650	3.31573
Pn1	27988643	27990578	3.6364
Pn1	27991012	27992528	0.0437974
Pn1	28024291	28024654	0
Pn1	28034737	28036495	1.30497
Pn1	28036977	28039575	2.76109
Pn1	28083629	28083934	0
Pn1	28093562	28093859	0
Pn1	28096341	28096977	0
Pn1	28105491	28114131	1.69774
Pn1	28127151	28127379	0
Pn1	28135451	28136284	0
Pn1	28139054	28140213	0
Pn1	28154746	28156435	1.49777
Pn1	28156554	28157242	2.03286
Pn1	28195261	28205293	2.46007
Pn1	28207835	28208048	0.346143
Pn1	28245513	28249922	2.77382
Pn1	28253168	28253540	1.13931
Pn1	28260643	28261367	0
Pn1	28261613	28263738	1.2599
Pn1	28275561	28276552	4.01708
Pn1	28354284	28354779	0
Pn1	28360581	28363629	0.812813
Pn1	28438664	28439720	1.14517
Pn1	28440201	28440393	0.299553
Pn1	28549264	28549705	0.593997
Pn1	28549758	28550163	1.26721
Pn1	28550184	28551211	1.05047
Pn1	28555329	28555647	0
Pn1	28590784	28592981	4.18132
Pn1	28593353	28593878	3.57209
Pn1	28594757	28595186	4.48326
Pn1	28607697	28608084	0
Pn1	28618200	28620952	0.0663762
Pn1	28621032	28621311	0
Pn1	28682000	28683251	2.2088
Pn1	28720213	28722733	3.59346
Pn1	28725629	28726802	2.01069
Pn1	28751912	28753442	0.121763
Pn1	28781078	28782015	1.28616
Pn1	28806208	28812459	1.79776
Pn1	28815726	28817849	2.96375
Pn1	28830712	28835884	3.60565
Pn1	28838048	28838576	0
Pn1	28858057	28859043	1.78546
Pn1	28871909	28877088	3.83286
Pn1	28879178	28879541	0
Pn1	28882638	28890261	0.938886
Pn1	28894441	28896853	1.45843
Pn1	28917634	28917994	0.0504719
Pn1	28918021	28918327	0
Pn1	28928431	28929186	0.0314612
Pn1	28929645	28929987	0
Pn1	29019643	29020337	1.96814
Pn1	29022857	29024975	2.2823
Pn1	29048231	29049484	2.59611
Pn1	29098200	29099891	0
Pn1	29103398	29108550	2.25684
Pn1	29115826	29117153	0.179153
Pn1	29120125	29122162	2.19308
Pn1	29147307	29154458	1.69176
Pn1	29155031	29155908	1.78349
Pn1	29173109	29174887	4.1642
Pn1	29176899	29180669	1.11306
Pn1	29181014	29182397	2.58698
Pn1	29186857	29187280	0.327108
Pn1	29189706	29189997	1.62014
Pn1	29191837	29192218	0.0530481
Pn1	29192491	29192875	0
Pn1	29196258	29199549	3.57847
Pn1	29201286	29202091	2.76787
Pn1	29208523	29210829	1.06043
Pn1	29217176	29217488	0
Pn1	29254636	29254829	0
Pn1	29290445	29291606	3.36119
Pn1	29304628	29304952	0.933495
Pn1	29331946	29332153	0
Pn1	29338736	29340500	0.257455
Pn1	29342911	29343565	0
Pn1	29355092	29362944	2.0688
Pn1	29388950	29390138	0
Pn1	29406164	29406737	0.633491
Pn1	29435503	29435758	0.114227
Pn1	29435774	29436053	0.0296701
Pn1	29456213	29456450	1.27439
Pn1	29457416	29463983	3.01519
Pn1	29478350	29479185	0
Pn1	29483251	29483494	0
Pn1	29493863	29494391	3.68326
Pn1	29634041	29634317	0
Pn1	29634802	29635337	3.53453
Pn1	29635919	29637454	4.67962
Pn1	29656474	29656999	0
Pn1	29682551	29684339	0
Pn1	29696634	29698755	3.69872
Pn1	29710404	29710835	0
Pn1	29710859	29711650	0
Pn1	29711671	29712022	0
Pn1	29728564	29729387	0
Pn1	29749291	29750227	0
Pn1	29764744	29767978	0
Pn1	29771253	29771544	0
Pn1	29789623	29790823	0
Pn1	29797529	29798275	0
Pn1	29801229	29801818	0
Pn1	29804861	29806225	0
Pn1	29812567	29813853	0
Pn1	29817435	29818028	0
Pn1	29848919	29850325	0
Pn1	29854368	29854846	0
Pn1	29854867	29855170	0
Pn1	29862579	29863276	0
Pn1	29867247	29868676	2.08644
Pn1	29869329	29870893	1.72656
Pn1	29878280	29881313	0
Pn1	29912029	29912299	0
Pn1	29914219	29914441	0
Pn1	29916695	29918624	1.22396
Pn1	29927240	29928212	0.210822
Pn1	29928239	29930416	0.698272
Pn1	29965921	29967812	2.36335
Pn1	29991226	29991457	0
Pn1	30010518	30011190	0
Pn1	30022457	30024327	1.70069
Pn1	30037859	30038531	0
Pn1	30050900	30052565	0.507375
Pn1	30052580	30052957	0
Pn1	30093114	30097892	0
Pn1	30103733	30105396	0
Pn1	30128411	30129860	3.13669
Pn1	30135482	30135794	0
Pn1	30136633	30137607	0
Pn1	30137891	30141753	1.80914
Pn1	30147540	30147801	5.30256
Pn1	30193227	30194213	0.0919251
Pn1	30201183	30202188	0.0672143
Pn1	30231276	30235044	3.42766
Pn1	30235529	30237072	0.686412
Pn1	30239487	30241553	3.01034
Pn1	30242573	30243505	0.474495
Pn1	30255693	30257199	0.0472315
Pn1	30258696	30260110	0.0208723
Pn1	30260167	30260587	0
Pn1	30260796	30261078	0
Pn1	30282030	30285077	0
Pn1	30311721	30312228	2.66575
Pn1	30360066	30360858	0.117957
Pn1	30376925	30384241	0
Pn1	30391953	30392343	0
Pn1	30394726	30398077	3.06496
Pn1	30410986	30412229	0
Pn1	30417610	30424703	3.0234
Pn1	30440059	30442287	1.54848
Pn1	30443094	30445111	4.24006
Pn1	30445271	30445493	0.263359
Pn1	30464980	30465341	0.453789
Pn1	30476891	30479729	0.0924361
Pn1	30480762	30481797	4.42309
Pn1	30482676	30482910	0.177048
Pn1	30510275	30510870	3.26967
Pn1	30518252	30518513	2.44966
Pn1	30519607	30529759	3.03434
Pn1	30540074	30543970	3.79396
Pn1	30564670	30565020	2.961
Pn1	30566837	30568155	0.41878
Pn1	30577426	30580370	1.57527
Pn1	30582160	30584848	2.42644
Pn1	30597059	30597395	0
Pn1	30600249	30602937	2.99712
Pn1	30615355	30618611	3.63334
Pn1	30625560	30628259	1.05462
Pn1	30628875	30629196	0
Pn1	30629256	30629616	0
Pn1	30632789	30634918	2.4351
Pn1	30680726	30680946	0
Pn1	30689129	30691009	1.33505
Pn1	30704903	30711184	1.09514
Pn1	30713698	30716440	0
Pn1	30716742	30717009	0
Pn1	30735783	30739444	0.306092
Pn1	30750858	30754143	0.08474
Pn1	30760737	30762568	0
Pn1	30766670	30768478	0.501416
Pn1	30777853	30778069	0
Pn1	30797201	30797565	0
Pn1	30807046	30807564	0
Pn1	30837034	30840114	0.111699
Pn1	30902816	30903708	0.757251
Pn1	30917999	30924257	1.61595
Pn1	30926768	30927233	0
Pn1	30937047	30937314	0
Pn1	30941692	30941974	0
Pn1	30942099	30943555	0
Pn1	30943597	30946684	0
Pn1	30946709	30947018	0
Pn1	30956960	30960531	0.426973
Pn1	30969505	30971294	0
Pn1	30975396	30977136	0.209359
Pn1	30986562	30986778	0
Pn1	31028932	31031909	3.39161
Pn1	31062284	31064092	2.80462
Pn1	31071286	31071745	0.908708
Pn1	31077184	31077807	0.498852
Pn1	31078497	31078905	4.12374
Pn1	31081446	31084660	0.284566
Pn1	31091986	31092434	0
Pn1	31095895	31099038	0.193524
Pn1	31099057	31099798	0.558146
Pn1	31115046	31119078	2.30959
Pn1	31121113	31126758	3.24078
Pn1	31156877	31157818	0.386435
Pn1	31166827	31167037	0.925595
Pn1	31167111	31168322	1.51745
Pn1	31277512	31277695	2.98643
Pn1	31284158	31287582	2.69958
Pn1	31344370	31344880	1.73411
Pn1	31347864	31348089	2.5682
Pn1	31357978	31358200	3.2424
Pn1	31359380	31363664	2.97317
Pn1	31370148	31373636	1.20917
Pn1	31375522	31376006	0.0405679
Pn1	31413093	31415009	3.60761
Pn1	31415294	31416184	1.06135
Pn1	31428228	31428576	3.33
Pn1	31428721	31431708	3.1798
Pn1	31438349	31438887	2.54029
Pn1	31441038	31452492	2.39769
Pn1	31467158	31467368	0.51437
Pn1	31469748	31471599	1.43633
Pn1	31472139	31472484	1.86947
Pn1	31483091	31486526	1.9076
Pn1	31489713	31491383	0.243952
Pn1	31491478	31493147	0.0743536
Pn1	31514319	31514637	3.58823
Pn1	31517370	31525053	1.62327
Pn1	31531774	31532281	0
Pn1	31538561	31538951	1.75722
Pn1	31542229	31542725	0.759191
Pn1	31558406	31560231	3.88971
Pn1	31561001	31563487	1.18345
Pn1	31565122	31565542	0
Pn1	31572152	31574339	0.575457
Pn1	31585200	31589477	2.5756
Pn1	31606393	31606672	0.623187
Pn1	31606688	31611604	1.70142
Pn1	31612376	31613759	1.23999
Pn1	31615254	31621693	1.32432
Pn1	31629770	31631884	2.2058
Pn1	31642550	31646612	0.239927
Pn1	31659955	31662074	0.166792
Pn1	31671828	31672299	0
Pn1	31675082	31675433	0.0297361
Pn1	31710317	31712030	1.58073
Pn1	31720084	31720398	0
Pn1	31723349	31726482	3.93153
Pn1	31730244	31731811	0.449988
Pn1	31733131	31735666	1.82971
Pn1	31743071	31745996	1.45448
Pn1	31746620	31747748	0.770284
Pn1	31755321	31756365	0
Pn1	31770893	31790562	1.39545
Pn1	31798330	31798840	0
Pn1	31805868	31806259	1.05314
Pn1	31826260	31828093	4.03525
Pn1	31828894	31831361	0.912445
Pn1	31833148	31833439	0
Pn1	31842516	31844706	0.431852
Pn1	31846591	31850121	2.72193
Pn1	31852451	31858515	3.07547
Pn1	31875709	31880870	1.44392
Pn1	31881663	31883064	1.28483
Pn1	31884539	31886577	1.57027
Pn1	31890540	31891029	0
Pn1	31899373	31901487	2.10662
Pn1	31912158	31913805	0.100578
Pn1	31925273	31925798	2.18782
Pn1	31947604	31949723	0.177188
Pn1	31957275	31962033	0.65413
Pn1	31980109	31981822	1.61749
Pn1	31989880	31991408	0
Pn1	31991437	31995134	3.63893
Pn1	31997797	31999356	0.471702
Pn1	32000650	32003204	1.55153
Pn1	32010627	32011324	0.705305
Pn1	32014210	32015335	0.78028
Pn1	32023105	32023309	0
Pn1	32023953	32024169	0
Pn1	32046521	32060054	1.59583
Pn1	32076656	32077926	1.83779
Pn1	32080911	32082659	0.0937975
Pn1	32087196	32089360	3.3488
Pn1	32101603	32104459	4.39074
Pn1	32105089	32113947	1.54814
Pn1	32117826	32121804	0.938489
Pn1	32123612	32124296	1.78994
Pn1	32137229	32139312	3.39134
Pn1	32149550	32151655	3.57966
Pn1	32155503	32157039	0
Pn1	32157396	32158239	0.536928
Pn1	32158965	32159394	0
Pn1	32166476	32166689	0
Pn1	32179615	32182272	0.36538
Pn1	32192650	32193088	0
[truncated: 61,428 more rows]

## Sheet: Fig 1h
Chromosome	Start	End	Transcriptional level (Log(TPM))
Pn1	10841	11267	0
Pn1	19951	20188	2.09692
Pn1	67495	68035	0.165043
Pn1	68920	69345	0.189295
Pn1	73563	74589	3.10348
Pn1	76278	78348	1.09137
Pn1	78598	80899	2.40594
Pn1	93999	97630	0.0310648
Pn1	99323	103009	0.346174
Pn1	115755	116324	0
Pn1	128007	133311	2.74963
Pn1	134463	137939	2.58573
Pn1	154281	156549	0.277023
Pn1	160239	162335	3.11875
Pn1	163174	164078	0.0225563
Pn1	166490	166967	0
Pn1	168211	168415	0
Pn1	168544	168985	0
Pn1	174852	177951	2.60892
Pn1	179234	181177	3.36443
Pn1	182744	183680	1.15673
Pn1	183708	186916	2.3433
Pn1	204981	206494	0
Pn1	217224	227099	2.87087
Pn1	229101	230884	0
Pn1	233066	234292	0
Pn1	240541	240997	0.341737
Pn1	241447	241666	0.132523
Pn1	247502	250891	1.43181
Pn1	252836	253189	8.19416
Pn1	254448	259226	3.22954
Pn1	259416	275220	2.43189
Pn1	276300	277504	0
Pn1	292951	295945	2.73071
Pn1	301019	311242	1.62978
Pn1	311496	312086	0.0958837
Pn1	321411	329834	1.6294
Pn1	338885	347890	3.45028
Pn1	355287	355497	0
Pn1	357002	360002	2.02958
Pn1	360700	361081	0.347193
Pn1	361752	364220	0.0144849
Pn1	365086	366104	0.122999
Pn1	366738	368361	1.00823
Pn1	390010	391012	0
Pn1	409975	411894	1.9913
Pn1	417334	420341	0
Pn1	422927	423197	0
Pn1	424597	429140	2.63017
Pn1	434251	435833	0
Pn1	436876	438825	2.34341
Pn1	439244	441743	2.42352
Pn1	442524	444003	0.0239528
Pn1	444807	449252	2.60552
Pn1	455611	455839	0
Pn1	469366	471510	3.10793
Pn1	474899	475415	1.70825
Pn1	482132	487343	0.0922592
Pn1	489546	491159	0.260609
Pn1	497629	501589	1.84126
Pn1	506392	506752	0
Pn1	509831	512667	1.44246
Pn1	534627	537132	0.342493
Pn1	545467	548650	2.5359
Pn1	549230	550334	2.75099
Pn1	554661	555216	2.17493
Pn1	556947	560400	1.65413
Pn1	561669	561945	0
Pn1	562792	571172	1.56671
Pn1	577602	578274	0
Pn1	579036	579429	0
Pn1	589854	591028	0
Pn1	592377	592896	1.2875
Pn1	595348	597610	2.90126
Pn1	599775	600615	0
Pn1	601068	603421	1.5268
Pn1	607238	607736	1.36815
Pn1	629296	632314	0.100533
Pn1	640893	641405	0
Pn1	648470	652976	4.07625
Pn1	657759	658059	0
Pn1	659374	659686	1.29739
Pn1	662992	666930	3.02233
Pn1	669500	673739	2.97412
Pn1	677474	677693	0
Pn1	690682	691611	0.72521
Pn1	692166	700760	2.67553
Pn1	701272	704263	1.97248
Pn1	720219	721600	0.125864
Pn1	727013	727956	4.44919
Pn1	750080	750998	0.0718213
Pn1	751076	752034	0
Pn1	753623	757285	2.11792
Pn1	759397	759634	0.446393
Pn1	760727	763136	2.36875
Pn1	763263	765275	0
Pn1	769493	772705	0.627269
Pn1	779872	780109	0.0549767
Pn1	782336	784914	1.42102
Pn1	790503	793564	0.10197
Pn1	793968	795931	1.74531
Pn1	801532	803263	2.86863
Pn1	804938	807116	0.0430786
Pn1	807487	807781	0.0363409
Pn1	807933	808359	0.081317
Pn1	816711	818379	2.22446
Pn1	823523	827758	3.06303
Pn1	830600	831294	0
Pn1	848038	854857	1.98672
Pn1	861478	863114	6.9734
Pn1	866195	867205	0.913069
Pn1	868691	869165	2.59377
Pn1	871636	878212	2.47314
Pn1	879332	881299	0.863953
Pn1	881315	882102	2.22859
Pn1	883803	885063	0.804503
Pn1	898435	900814	1.48495
Pn1	901060	903483	2.0103
Pn1	921546	924417	0
Pn1	934891	945433	3.20528
Pn1	947772	949587	2.54121
Pn1	953603	958059	1.69025
Pn1	958083	961054	0.180673
Pn1	967528	970867	2.27471
Pn1	974865	975339	0
Pn1	980562	982925	2.35995
Pn1	990287	991056	2.731
Pn1	992424	994104	1.68615
Pn1	998015	998492	2.43531
Pn1	1001974	1002724	0.223518
Pn1	1005953	1006157	0
Pn1	1007390	1007732	0
Pn1	1011236	1011740	4.84686
Pn1	1024124	1025402	3.61189
Pn1	1025818	1030045	1.51195
Pn1	1031422	1037711	1.73621
Pn1	1059025	1067769	2.51142
Pn1	1069991	1072116	0.0789865
Pn1	1072800	1075576	0.126293
Pn1	1078630	1081216	2.45838
Pn1	1083140	1085418	1.73612
Pn1	1086323	1087231	0.216064
Pn1	1090127	1091631	2.55515
Pn1	1094309	1098594	0.480862
Pn1	1099069	1099276	0
Pn1	1105064	1108472	0.0268626
Pn1	1109566	1111970	4.98273
Pn1	1112987	1115041	3.54936
Pn1	1150033	1150549	1.55302
Pn1	1157257	1162468	0.218055
Pn1	1164766	1169427	0
Pn1	1172111	1172471	0
Pn1	1175657	1178493	1.46601
Pn1	1205402	1213587	0.636712
Pn1	1213614	1218688	1.53277
Pn1	1221978	1222438	0.0327701
Pn1	1223978	1228726	2.49579
Pn1	1229375	1229930	2.09079
Pn1	1231623	1235084	1.89005
Pn1	1237135	1238062	0
Pn1	1238497	1243062	1.76864
Pn1	1257437	1258608	0
Pn1	1259944	1260463	3.1791
Pn1	1265396	1267614	3.59862
Pn1	1269789	1271162	0
Pn1	1271183	1271823	0
Pn1	1272680	1272950	0.0731826
Pn1	1279103	1279607	2.23207
Pn1	1316615	1320726	0.0282803
Pn1	1336458	1340966	4.21482
Pn1	1345250	1345550	0
Pn1	1346297	1346618	1.24184
Pn1	1349937	1354131	2.99387
Pn1	1369496	1370340	0
Pn1	1372709	1376919	2.95499
Pn1	1391496	1392425	0.575346
Pn1	1392981	1401577	2.69411
Pn1	1402089	1405080	2.03232
Pn1	1421081	1422462	0.150706
Pn1	1427901	1428844	4.51368
Pn1	1441728	1443150	0
Pn1	1443212	1443677	0
Pn1	1444188	1447861	2.30883
Pn1	1449947	1450184	0.304756
Pn1	1451275	1453684	2.61603
Pn1	1453811	1455771	0
Pn1	1460034	1460364	0
Pn1	1462748	1465325	1.48778
Pn1	1470984	1474044	0.301315
Pn1	1474447	1476409	1.65476
Pn1	1480914	1482649	3.22867
Pn1	1484327	1486505	0
Pn1	1486876	1487170	0
Pn1	1487322	1487748	0.0248159
Pn1	1501846	1503510	2.47395
Pn1	1515106	1516391	0
Pn1	1516462	1517995	0
Pn1	1532586	1534253	2.51169
Pn1	1539394	1543631	3.41467
Pn1	1546469	1547173	0
Pn1	1559209	1559506	0.381577
Pn1	1560577	1561867	0.0336285
Pn1	1563706	1567240	2.24762
Pn1	1575808	1577447	6.56872
Pn1	1580539	1581549	0.553913
Pn1	1583026	1583569	2.49022
Pn1	1586023	1593974	2.28139
Pn1	1594032	1596567	0.763628
Pn1	1598265	1599525	0.518295
Pn1	1605808	1606126	0
Pn1	1615460	1617853	2.22647
Pn1	1644288	1645478	0
Pn1	1646399	1646939	0
Pn1	1656550	1667050	3.15172
Pn1	1669387	1671210	2.44786
Pn1	1675221	1676426	2.00923
Pn1	1678997	1679669	0.0745526
Pn1	1679717	1687356	0.1486
Pn1	1687895	1691294	2.39458
Pn1	1695297	1699052	0
Pn1	1699849	1700551	0.0660508
Pn1	1701529	1703576	0.643095
Pn1	1715065	1717096	2.6545
Pn1	1718465	1720145	1.06169
Pn1	1724130	1726213	2.29188
Pn1	1728065	1728812	0.152777
Pn1	1733521	1733863	0
Pn1	1738141	1738645	4.80732
Pn1	1747741	1749019	3.53913
Pn1	1750684	1753587	0.80979
Pn1	1755053	1758989	1.80745
Pn1	1760101	1761391	1.01605
Pn1	1778474	1790636	2.51935
Pn1	1797869	1799994	0.00576469
Pn1	1800385	1802030	0
Pn1	1805104	1807690	2.55174
Pn1	1809667	1811955	1.52247
Pn1	1812849	1813757	0.247036
Pn1	1816630	1818137	2.43587
Pn1	1820804	1825684	0.391295
Pn1	1830165	1833567	0.0609643
Pn1	1834655	1837045	4.9013
Pn1	1838072	1840124	3.54626
Pn1	1857432	1859429	2.35892
Pn1	1863125	1865129	3.27138
Pn1	1866653	1869232	3.61321
Pn1	1872246	1872577	1.24182
Pn1	1872646	1872979	1.82307
Pn1	1874112	1879387	0.338271
Pn1	1881277	1881586	0
Pn1	1881781	1884158	0
Pn1	1892403	1892763	1.29005
Pn1	1899903	1903530	2.49122
Pn1	1920212	1920613	0.117077
Pn1	1921724	1922045	4.71279
Pn1	1937491	1941002	2.81829
Pn1	1945209	1947532	3.88429
Pn1	1947545	1953355	4.0397
Pn1	1960588	1968737	3.10326
Pn1	1975177	1975508	3.78934
Pn1	1976319	1979310	2.36221
Pn1	1980674	1983157	3.40989
Pn1	1983489	1984458	0.949058
Pn1	1986725	1989727	3.72445
Pn1	1992841	1994265	0
Pn1	1995384	1995885	0
Pn1	1999980	2002002	0.174654
Pn1	2003575	2004235	0.0226046
Pn1	2010163	2012183	0.373957
Pn1	2013181	2014631	0
Pn1	2020042	2022187	0.278037
Pn1	2028653	2031190	0.0101985
Pn1	2031220	2033241	0.0138303
Pn1	2048614	2050772	0.0530253
Pn1	2055178	2056493	0
Pn1	2057185	2059197	0.0479098
Pn1	2060880	2061114	0
Pn1	2069607	2070952	0
Pn1	2072136	2074120	0.358084
Pn1	2086294	2086639	0
Pn1	2102010	2105069	0.0848083
Pn1	2106117	2107193	0.0499793
Pn1	2123071	2123503	0
Pn1	2128025	2130840	4.5106
Pn1	2135549	2135855	0
Pn1	2137189	2137531	0
Pn1	2138219	2138534	0
Pn1	2144983	2148779	0.0130465
Pn1	2150306	2152328	0.128543
Pn1	2153902	2154785	0
Pn1	2155985	2157959	1.46986
Pn1	2174372	2178269	0
Pn1	2182194	2186315	0.215105
Pn1	2187771	2188077	0
Pn1	2206923	2207513	0
Pn1	2208663	2210637	0.0376332
Pn1	2222804	2223149	0
Pn1	2238462	2241522	0.0807784
Pn1	2242570	2243646	0
Pn1	2259488	2259920	0.088641
Pn1	2264069	2273358	4.65529
Pn1	2274651	2275921	0
Pn1	2276427	2277854	0.169958
Pn1	2287711	2287930	0.313847
Pn1	2290550	2295866	1.97105
Pn1	2297156	2300155	4.3961
Pn1	2303687	2307310	0.158038
Pn1	2328561	2332811	2.11948
Pn1	2335888	2342180	2.11495
Pn1	2348277	2349025	0
Pn1	2355622	2355997	0
Pn1	2371890	2382165	0
Pn1	2382302	2383542	0
Pn1	2386557	2388088	0
Pn1	2400212	2401827	0
Pn1	2410048	2411152	3.03158
Pn1	2413735	2416261	0.948125
Pn1	2416797	2418741	0.0145969
Pn1	2421915	2423233	3.7644
Pn1	2425795	2432471	2.23167
Pn1	2434442	2438270	2.478
Pn1	2440414	2441278	0
Pn1	2443716	2444102	0
Pn1	2449855	2450125	0.0115757
Pn1	2453018	2454717	0
Pn1	2458703	2459857	0.0908612
Pn1	2460149	2460633	0
Pn1	2462346	2463569	0
Pn1	2478580	2479980	0.242249
Pn1	2491948	2493892	0
Pn1	2514891	2516114	0
Pn1	2518605	2519765	0
Pn1	2522357	2523185	0
Pn1	2526516	2527862	0.108912
Pn1	2537465	2538719	0
Pn1	2540433	2542364	0.0376621
Pn1	2550514	2551926	0.274223
Pn1	2575151	2576551	0.409949
Pn1	2602123	2603305	0.67482
Pn1	2605052	2605289	0.482417
Pn1	2608560	2608996	0.487422
Pn1	2612043	2617811	2.22712
Pn1	2621560	2627988	3.32471
Pn1	2628301	2639306	2.7189
Pn1	2641518	2641944	3.55844
Pn1	2643645	2643989	0
Pn1	2645041	2645967	7.06569
Pn1	2661843	2664766	1.34871
Pn1	2665343	2665592	1.66449
Pn1	2666898	2667327	0
Pn1	2668376	2672047	2.62011
Pn1	2708302	2710783	0.88388
Pn1	2713300	2716534	2.14305
Pn1	2722798	2724470	1.20661
Pn1	2744222	2744453	0
Pn1	2747281	2749079	0
Pn1	2758989	2761934	0.0216796
Pn1	2763770	2771755	1.61393
Pn1	2781421	2783204	0
Pn1	2789747	2792613	0.0252479
Pn1	2805034	2807901	0.0456096
Pn1	2819932	2823342	0
Pn1	2845536	2848160	0
Pn1	2858835	2861934	0.262619
Pn1	2875617	2881119	0.553713
Pn1	2881148	2881481	0.748034
Pn1	2887671	2887986	0
Pn1	2889644	2891625	2.79534
Pn1	2892252	2892507	0
Pn1	2912765	2917061	3.07126
Pn1	2920773	2922531	1.93449
Pn1	2922610	2923767	0.97568
Pn1	2927412	2927793	3.53328
Pn1	2930795	2932155	0.144858
Pn1	2944898	2948718	1.50097
Pn1	2951246	2958548	0.647191
Pn1	2964837	2965404	0
Pn1	2975239	2975509	0
Pn1	2978265	2981860	3.46946
Pn1	2984909	2991264	3.30348
Pn1	2992416	2992617	0
Pn1	2998822	3000061	0
Pn1	3001546	3002975	1.50662
Pn1	3006169	3006499	1.82118
Pn1	3015570	3016800	0
Pn1	3027243	3028485	0
Pn1	3031601	3033213	1.82169
Pn1	3042220	3043459	0
Pn1	3044438	3046366	0
Pn1	3060617	3061856	0
Pn1	3062104	3064769	0
Pn1	3067779	3068533	0
Pn1	3070172	3071646	1.33905
Pn1	3075044	3075374	1.74026
Pn1	3084162	3085401	0
Pn1	3101791	3103030	0
Pn1	3106146	3107729	0.02996
Pn1	3116631	3117834	0
Pn1	3123030	3123598	0.0907729
Pn1	3124407	3125518	0.091094
Pn1	3126770	3132011	2.42669
Pn1	3135985	3137455	0.920036
Pn1	3144659	3145023	0.37711
Pn1	3170370	3176472	0.23123
Pn1	3180690	3184415	0.0333348
Pn1	3206117	3206880	0
Pn1	3211265	3211991	0
Pn1	3213338	3213743	0
Pn1	3216686	3216890	0
Pn1	3216909	3217209	0
Pn1	3241178	3242029	1.71019
Pn1	3255643	3257535	0
Pn1	3261785	3263757	0
Pn1	3274796	3278102	0.527426
Pn1	3283142	3284783	0.92597
Pn1	3295373	3296715	0.405602
Pn1	3298262	3299738	0.00734463
Pn1	3316695	3317925	0
Pn1	3319689	3320219	0
Pn1	3325604	3326111	0
Pn1	3331377	3332953	2.03448
Pn1	3341819	3342146	0
Pn1	3342322	3343048	0
Pn1	3343296	3345964	0
Pn1	3348973	3349219	0
Pn1	3350650	3350980	2.95485
Pn1	3360072	3361302	0
Pn1	3362755	3364016	0
Pn1	3371706	3372945	0
Pn1	3373925	3375861	0
Pn1	3378870	3379116	0
Pn1	3381749	3383224	1.04476
Pn1	3386622	3386952	2.76846
Pn1	3394703	3395942	0
Pn1	3396917	3398854	0
Pn1	3407788	3409371	1.63908
Pn1	3412727	3413930	0
Pn1	3423672	3424704	0.301837
Pn1	3425960	3431265	2.62564
Pn1	3433556	3433766	0
Pn1	3436197	3437668	0.435496
Pn1	3444867	3445231	0.0582881
Pn1	3476602	3477708	1.1469
Pn1	3496123	3496507	0
Pn1	3508268	3509177	0
Pn1	3511957	3513464	0
Pn1	3515494	3517337	0.215078
Pn1	3534941	3536830	1.28446
Pn1	3544217	3550930	0.102553
Pn1	3551267	3556663	0.141713
Pn1	3592828	3593934	1.18798
Pn1	3621717	3622653	0.0718232
Pn1	3638274	3639753	0.419367
Pn1	3643157	3643521	0.941836
Pn1	3669963	3670899	0.0319969
Pn1	3689440	3690919	0.148256
Pn1	3694324	3694688	1.24784
Pn1	3706715	3706986	0.0457713
Pn1	3717921	3718735	1.31947
Pn1	3730740	3731070	0
Pn1	3737451	3738665	0
Pn1	3743670	3745641	0
Pn1	3756054	3759360	0.572822
Pn1	3764193	3765834	1.33842
Pn1	3772640	3772859	0.228286
Pn1	3774426	3775902	0.00734463
Pn1	3776814	3791033	2.88424
Pn1	3792920	3795983	2.57138
Pn1	3797249	3804098	1.92682
Pn1	3808972	3809263	0
Pn1	3822153	3823084	1.19564
Pn1	3836056	3841790	0
Pn1	3843065	3844566	0.0681246
Pn1	3866141	3869374	1.47095
Pn1	3873262	3874890	2.5817
Pn1	3877341	3880964	3.96656
Pn1	3883070	3884669	0.449984
Pn1	3901857	3903117	2.99814
Pn1	3920210	3923627	0.0188453
Pn1	3924909	3927400	2.95967
Pn1	3932156	3933531	0.260402
Pn1	3938697	3941542	0.383179
Pn1	3960679	3962305	2.58659
Pn1	3963801	3967482	3.66442
Pn1	3969660	3971260	0.386083
Pn1	3986474	3987734	2.97255
Pn1	4005290	4007779	3.22239
Pn1	4012559	4013934	0.257972
Pn1	4019066	4021909	0.244505
Pn1	4026671	4026956	0.29918
Pn1	4027537	4027828	0.0383934
Pn1	4032570	4035418	0.373918
Pn1	4041160	4043898	0.0604188
Pn1	4044646	4047118	2.41466
Pn1	4052520	4052751	0
Pn1	4056813	4057131	0
Pn1	4060814	4061045	0
Pn1	4064020	4064362	0
Pn1	4071714	4074585	1.20238
Pn1	4076195	4079193	1.34508
Pn1	4090316	4090655	0.299772
Pn1	4092638	4092980	1.18396
Pn1	4093603	4093849	0.660072
Pn1	4098856	4100046	0.596036
Pn1	4107022	4108156	0.0604172
Pn1	4109410	4110588	0.356669
Pn1	4111261	4112755	2.44197
Pn1	4112976	4114909	0.188066
Pn1	4115178	4115505	0.19653
Pn1	4121871	4122228	1.61647
Pn1	4122256	4124131	1.97763
Pn1	4130711	4133553	4.18275
Pn1	4133773	4135738	1.52157
Pn1	4135777	4136254	2.20262
Pn1	4149267	4152337	1.81323
Pn1	4159224	4159518	0
Pn1	4165199	4167333	0.0221127
Pn1	4181070	4182881	4.00099
Pn1	4183161	4184672	3.08834
Pn1	4185890	4188192	0
Pn1	4216745	4219590	4.31641
Pn1	4221274	4221932	0
Pn1	4237386	4237734	0
Pn1	4239540	4240243	1.44234
Pn1	4241779	4248224	1.40742
Pn1	4249361	4250413	5.64613
Pn1	4255690	4256748	0
Pn1	4258955	4259174	0
Pn1	4261068	4262500	2.94249
Pn1	4265568	4266241	1.16636
Pn1	4266689	4266899	0.273034
Pn1	4267905	4268184	0
Pn1	4268462	4271417	2.56385
Pn1	4274331	4277134	1.2599
Pn1	4278672	4279011	1.53402
Pn1	4279104	4279434	2.36747
Pn1	4294016	4296572	1.11282
Pn1	4304601	4305171	2.55888
Pn1	4307564	4308643	1.3578
Pn1	4315122	4318117	5.04538
Pn1	4321771	4326452	3.04802
Pn1	4332963	4336953	0.721592
Pn1	4337408	4341548	0.100266
Pn1	4341601	4344280	2.38673
Pn1	4353791	4355206	1.73618
Pn1	4357763	4358587	2.08711
Pn1	4358681	4359143	2.34097
Pn1	4360971	4368193	1.80587
Pn1	4370012	4370435	0.133495
Pn1	4371163	4371934	0.486059
Pn1	4407924	4408346	0
Pn1	4411079	4411903	0
Pn1	4430847	4431180	1.19761
Pn1	4457358	4463214	0
Pn1	4474604	4475538	0
Pn1	4483659	4484201	0
Pn1	4497197	4500168	0
Pn1	4517928	4518523	0.168948
Pn1	4527964	4528165	0
Pn1	4528428	4529178	0
Pn1	4536705	4537953	0
Pn1	4545706	4546954	0
Pn1	4553318	4553913	0.0521936
Pn1	4563490	4563691	0
Pn1	4563954	4564704	0
Pn1	4572217	4573465	0
Pn1	4581218	4582466	0
Pn1	4587685	4588967	0.0934321
Pn1	4589182	4589425	0.137503
Pn1	4597696	4597897	0
Pn1	4598160	4603266	0
Pn1	4604296	4606916	0
Pn1	4615399	4615600	0
Pn1	4615863	4619040	0
Pn1	4626791	4628039	0
Pn1	4631243	4631719	0
Pn1	4639710	4640705	0
Pn1	4662246	4665013	0.692057
Pn1	4668961	4674289	0
Pn1	4679799	4680093	0
Pn1	4681164	4681640	0.0455229
Pn1	4689528	4690635	0.0151717
Pn1	4709011	4711763	0
Pn1	4716266	4716467	0
Pn1	4723400	4723608	0
Pn1	4729081	4730329	0
Pn1	4731454	4733913	0
Pn1	4735306	4739803	0
Pn1	4762047	4762716	0.481004
Pn1	4763294	4764014	0.589601
Pn1	4769573	4773139	0.0961304
Pn1	4773969	4774218	0
Pn1	4777226	4778997	0
Pn1	4810840	4812792	0.732118
Pn1	4819377	4819812	0.434972
Pn1	4823051	4825815	0
Pn1	4839564	4841530	0.509386
Pn1	4842118	4842838	1.02929
Pn1	4845332	4852596	0.232884
Pn1	4853426	4853675	0
Pn1	4890314	4892261	0.24598
Pn1	4898932	4902942	0.465657
Pn1	4903659	4903980	0
Pn1	4913382	4913634	0
Pn1	4920330	4921790	0.200898
Pn1	4921850	4922243	0
Pn1	4925687	4926736	0
Pn1	4945796	4946465	0.0564002
Pn1	4949655	4956055	0.109684
Pn1	4956073	4957878	0.0201251
Pn1	4964838	4966927	0
Pn1	4969228	4972126	0
Pn1	4981876	4982416	0.0194231
Pn1	4983241	4983451	0
Pn1	4998611	5000182	0
Pn1	5007378	5007780	0
Pn1	5020768	5021437	0.0387841
Pn1	5022265	5022496	0
Pn1	5034364	5034616	0
Pn1	5047446	5049913	0.471356
Pn1	5050221	5051411	1.02284
Pn1	5055787	5057832	0
Pn1	5058026	5058539	0
Pn1	5074781	5074989	0
Pn1	5080439	5081687	0
Pn1	5082812	5091440	0
Pn1	5091471	5093491	0
Pn1	5112511	5114458	0.1789
Pn1	5127169	5135766	0
Pn1	5135797	5137838	0
Pn1	5169947	5170616	0.561752
Pn1	5171194	5171914	0.554201
Pn1	5178366	5183411	0.477999
Pn1	5186151	5187259	0
Pn1	5195923	5196175	0
Pn1	5210095	5210956	0
Pn1	5216859	5219173	1.59762
Pn1	5221504	5221735	0
Pn1	5248884	5251152	0.126497
Pn1	5251910	5254146	3.13757
Pn1	5254872	5255601	1.72651
Pn1	5257657	5261212	2.60464
Pn1	5261317	5261539	0.108266
Pn1	5275752	5276019	0
Pn1	5279619	5287677	2.30079
Pn1	5291892	5295536	0
Pn1	5311863	5316106	3.90594
Pn1	5323503	5324028	0
Pn1	5344289	5347311	0.482433
Pn1	5360141	5361843	0
Pn1	5364413	5370944	1.81329
Pn1	5371980	5375420	1.69539
Pn1	5378975	5379206	2.10816
Pn1	5394166	5394562	0
Pn1	5394600	5396273	0
Pn1	5400915	5403590	0.0966696
Pn1	5409688	5412018	3.08483
Pn1	5414482	5419250	2.01115
Pn1	5430084	5430690	0
Pn1	5446161	5446776	0
Pn1	5448971	5449370	0
Pn1	5450071	5450443	0
Pn1	5468491	5468837	0
Pn1	5470405	5470756	0
Pn1	5472115	5474804	6.51041
Pn1	5483378	5483579	0.0281591
Pn1	5484417	5487099	5.82861
Pn1	5490545	5491010	0.110724
Pn1	5496725	5499416	6.49112
Pn1	5507873	5508578	0
Pn1	5510004	5513767	1.47827
Pn1	5524007	5526077	1.47998
Pn1	5530080	5532493	1.64246
Pn1	5552040	5552664	2.06986
Pn1	5561367	5562565	1.06457
Pn1	5562842	5563118	0.233164
Pn1	5564011	5564724	1.33676
Pn1	5565795	5566405	0
Pn1	5577388	5578652	0.479423
Pn1	5602619	5604300	0.925328
Pn1	5611936	5612560	1.99967
Pn1	5624598	5626555	1.13539
Pn1	5644703	5647261	0
Pn1	5662420	5662747	0
Pn1	5666338	5667618	0.230631
Pn1	5673208	5673499	0
Pn1	5688889	5691267	0.890099
Pn1	5693335	5693990	1.86411
Pn1	5695301	5696043	2.5001
Pn1	5721532	5723213	0.622311
Pn1	5741109	5741526	0.0559076
Pn1	5748454	5751007	0.657274
Pn1	5751382	5753787	0.206319
Pn1	5760361	5762139	3.31271
Pn1	5773335	5778178	2.68666
Pn1	5779093	5779408	1.92517
Pn1	5779758	5784487	1.92243
Pn1	5785298	5788463	1.4601
Pn1	5790006	5793876	1.92147
Pn1	5797029	5798313	0.319119
Pn1	5804867	5805530	0.681398
Pn1	5806791	5808381	0.505335
Pn1	5810941	5811871	3.75074
Pn1	5816450	5821782	1.05468
Pn1	5831852	5834891	3.38193
Pn1	5859674	5862193	5.9301
Pn1	5875652	5875970	1.04854
Pn1	5880990	5881386	0
Pn1	5884097	5886031	0.279369
Pn1	5891221	5895700	3.32723
Pn1	5896930	5901645	0.792501
Pn1	5909088	5912105	1.65939
Pn1	5919887	5920452	0
Pn1	5922294	5924459	0
Pn1	5929108	5932179	3.02741
Pn1	5938946	5941838	2.94928
Pn1	5948092	5952681	2.00743
Pn1	5954622	5955015	0
Pn1	5955535	5955811	0
Pn1	5956669	5958282	0
Pn1	5962002	5962449	5.00212
Pn1	5977729	5979300	5.95109
Pn1	5980718	5981286	0.105934
Pn1	5987418	5993798	2.11034
Pn1	5997601	5997926	0
Pn1	6012817	6013659	0.368206
Pn1	6013892	6016906	1.9822
Pn1	6018086	6018903	0.121557
Pn1	6030345	6032608	1.33463
Pn1	6038473	6038758	0
Pn1	6039598	6039829	0
Pn1	6044698	6047027	2.4059
Pn1	6047705	6047948	0.318903
Pn1	6050750	6051329	3.19507
Pn1	6069327	6070982	4.50675
Pn1	6073209	6073586	0
Pn1	6074551	6074773	0
Pn1	6090178	6093780	2.03149
Pn1	6095623	6098229	1.79144
Pn1	6115620	6116875	0.877891
Pn1	6119420	6119777	0.871711
Pn1	6121635	6126286	1.2377
Pn1	6134212	6136495	5.39508
Pn1	6136833	6143256	2.04039
Pn1	6148312	6148891	1.41401
Pn1	6155381	6158525	3.26244
Pn1	6159985	6160198	0.12529
Pn1	6224532	6224808	0.0377684
Pn1	6225653	6226112	2.19294
Pn1	6234823	6242673	2.18302
Pn1	6242801	6243110	0.0796629
Pn1	6243749	6246198	2.02788
Pn1	6248660	6248915	2.09205
Pn1	6251337	6254418	1.58893
Pn1	6268088	6281801	2.53093
Pn1	6283174	6283408	0
Pn1	6284085	6284412	0
Pn1	6288447	6288801	0
Pn1	6289567	6298265	2.37218
Pn1	6307310	6307619	0
Pn1	6308182	6309949	0
Pn1	6313271	6316234	0.917211
Pn1	6319684	6323603	0.324687
Pn1	6345613	6345922	0
Pn1	6346485	6351979	0.0346883
Pn1	6352044	6354509	0.240393
Pn1	6358572	6361871	0.718052
Pn1	6371551	6373513	3.34008
Pn1	6375701	6377222	0.0259556
Pn1	6378759	6380363	0.302102
Pn1	6380387	6380706	0.192181
Pn1	6396982	6397246	0
Pn1	6401678	6402383	0.247132
Pn1	6403808	6405044	2.00032
Pn1	6407233	6407662	0.0572029
Pn1	6418495	6419888	0.523757
Pn1	6423321	6423933	0
Pn1	6444420	6444948	0.319722
Pn1	6453415	6457908	0.0406713
Pn1	6472697	6473750	1.62312
Pn1	6487649	6487848	0
Pn1	6494383	6496454	1.06123
Pn1	6509490	6510099	0
Pn1	6522799	6524871	0.751979
Pn1	6529009	6529908	2.59325
Pn1	6541726	6542155	0.0181012
Pn1	6574346	6575148	1.72216
Pn1	6579936	6584522	2.33235
Pn1	6588349	6588748	0
Pn1	6594225	6595905	0
Pn1	6596613	6597826	1.4807
Pn1	6599250	6599864	0.973991
Pn1	6608166	6609443	1.26106
Pn1	6627901	6630274	0.534343
Pn1	6632360	6633015	0.118534
Pn1	6645190	6647151	1.06195
Pn1	6651961	6653351	0.802508
Pn1	6655304	6655959	0.633102
Pn1	6657134	6659880	1.68827
Pn1	6682184	6682712	0.263533
Pn1	6691003	6692684	1.13119
Pn1	6696196	6702592	1.37439
Pn1	6706305	6706915	0
Pn1	6725835	6726069	1.11733
Pn1	6735118	6737085	0.533003
Pn1	6738231	6738438	1.62492
Pn1	6744406	6744742	1.42235
Pn1	6749052	6751524	1.68688
Pn1	6761489	6761960	0
Pn1	6774641	6776713	0.883767
Pn1	6778739	6779042	0.282538
Pn1	6780720	6783646	1.91198
Pn1	6785816	6791446	1.28182
Pn1	6807436	6812627	0.197239
Pn1	6816040	6820533	1.2203
Pn1	6826006	6827059	0
Pn1	6847659	6849518	0.32431
Pn1	6853671	6857824	2.03195
Pn1	6873062	6876824	0.648138
Pn1	6895108	6897514	0.206176
Pn1	6904271	6905000	3.48585
Pn1	6905016	6906794	3.76527
Pn1	6918560	6923399	2.31001
Pn1	6924300	6924624	1.8456
Pn1	6924974	6929741	1.90662
Pn1	6930556	6933722	1.30294
Pn1	6935275	6939081	1.89483
Pn1	6942233	6943517	0.299245
Pn1	6955359	6955640	0.916803
Pn1	6956173	6957103	3.43181
Pn1	6960511	6967565	0.798908
Pn1	6977307	6980346	3.25335
Pn1	6985255	6990187	2.85756
Pn1	6993236	6993569	0
Pn1	7004549	7007085	5.96273
Pn1	7020574	7020868	1.23743
Pn1	7025065	7025664	0.328725
Pn1	7025817	7026381	0.246074
Pn1	7027572	7029507	0.00701765
Pn1	7034716	7039199	3.28957
Pn1	7049212	7049473	0
Pn1	7051498	7055500	2.36363
Pn1	7060123	7061171	0
Pn1	7071965	7075023	2.89984
Pn1	7076378	7077000	0
Pn1	7081998	7084891	2.9238
Pn1	7094709	7095732	1.98379
Pn1	7097664	7098057	0
Pn1	7098577	7098853	0
Pn1	7101049	7101328	0
Pn1	7105118	7105568	5.23597
Pn1	7122456	7124045	5.92185
Pn1	7125464	7126031	0.101143
Pn1	7132126	7132405	0.0377934
Pn1	7134345	7138278	2.08432
Pn1	7142059	7142384	0
Pn1	7158454	7159633	0.670802
Pn1	7160089	7162543	2.24142
Pn1	7163633	7164552	0.0316834
Pn1	7179993	7181023	3.64852
Pn1	7193010	7194523	1.91203
Pn1	7203228	7206833	1.82139
Pn1	7208660	7211266	2.08413
Pn1	7230221	7231476	0.646675
Pn1	7245983	7248325	5.17452
Pn1	7248663	7255085	2.17664
Pn1	7260141	7260720	1.1703
Pn1	7267235	7270379	3.28251
Pn1	7271894	7272050	0
Pn1	7342716	7342992	0.0377684
Pn1	7343840	7344299	2.45964
Pn1	7352498	7359391	2.3043
Pn1	7360027	7360345	0.042082
Pn1	7360473	7360782	0.0385695
Pn1	7361422	7363871	2.06011
Pn1	7366360	7366615	2.0109
Pn1	7369169	7371662	1.74971
Pn1	7381913	7382472	0.888595
Pn1	7401969	7412687	2.65604
Pn1	7414029	7414374	0
Pn1	7417810	7418116	2.17561
Pn1	7418893	7419541	0
Pn1	7420359	7429062	2.01984
Pn1	7429175	7429499	0.262134
Pn1	7437195	7438409	0
Pn1	7438994	7440762	0
Pn1	7444376	7447342	0.798671
Pn1	7450791	7454709	0.864179
Pn1	7464300	7466254	3.25603
Pn1	7468762	7469965	0.171949
Pn1	7471501	7473105	0.193327
Pn1	7478056	7480393	0
Pn1	7480912	7481576	0
Pn1	7483974	7484467	0
Pn1	7484881	7488026	1.28902
Pn1	7493327	7496747	1.33407
Pn1	7497932	7505279	3.44711
Pn1	7518081	7519492	0.244924
Pn1	7519856	7520069	0.152463
Pn1	7526889	7527616	2.26129
Pn1	7533963	7535862	0
Pn1	7543381	7546046	1.8706
Pn1	7550669	7551239	3.35243
Pn1	7552600	7554069	3.25904
Pn1	7562469	7566420	4.91341
Pn1	7566863	7571133	0
Pn1	7588873	7591250	2.90884
Pn1	7595214	7595451	0
Pn1	7628677	7629172	3.42366
Pn1	7632421	7632870	1.91696
Pn1	7635009	7635372	0.066067
Pn1	7646249	7649229	0.573498
Pn1	7652145	7656497	2.80492
Pn1	7661963	7662931	0.23839
Pn1	7664343	7666194	2.17404
Pn1	7671337	7672874	6.31202
Pn1	7687794	7688701	0.0388732
Pn1	7697570	7699376	4.03682
Pn1	7731000	7734276	1.71536
Pn1	7735753	7736181	1.71913
Pn1	7758074	7758437	0
Pn1	7761239	7762365	0
Pn1	7763246	7763933	2.02863
Pn1	7782711	7783699	0.187037
Pn1	7814212	7816153	0
Pn1	7820458	7823062	0
Pn1	7826757	7833954	4.31226
Pn1	7837862	7841552	0
Pn1	7842375	7845103	1.33433
Pn1	7853316	7854810	1.69929
Pn1	7855506	7859559	1.83048
Pn1	7859594	7859936	0.0616879
Pn1	7884288	7884720	0
Pn1	7884835	7885387	0
Pn1	7885407	7885749	0
Pn1	7904309	7907819	0
Pn1	7935934	7938793	3.82343
Pn1	7960672	7961719	0.809526
Pn1	7962811	7965780	0.0147251
Pn1	7978857	7979154	0
Pn1	7988132	7988603	0.432767
Pn1	7989710	7990843	0
Pn1	7999355	7999926	0
Pn1	8034836	8035169	0
Pn1	8050045	8050379	0
Pn1	8059510	8062125	0
Pn1	8084940	8087499	0.00622426
Pn1	8110561	8110768	0.0357429
Pn1	8115695	8118257	0.0319601
Pn1	8131982	8132186	0
Pn1	8136842	8139634	0
Pn1	8171999	8175909	0
Pn1	8180465	8181357	0
Pn1	8196987	8198117	0.0718908
Pn1	8199627	8199876	0
Pn1	8214735	8218602	0
Pn1	8225536	8225860	0
Pn1	8233596	8233905	0
Pn1	8265518	8265818	0
Pn1	8271127	8271461	0
Pn1	8282899	8283812	0
Pn1	8297061	8297991	0.156182
Pn1	8313609	8314471	0.109242
Pn1	8315711	8318773	0.0179129
Pn1	8337487	8337736	0
Pn1	8355486	8355783	0
Pn1	8376095	8376371	0.0324804
Pn1	8379775	8380908	0
Pn1	8382564	8382813	0
Pn1	8395919	8396195	0.0324804
Pn1	8399596	8402629	0
Pn1	8415628	8415964	0.0267571
Pn1	8419334	8420466	0
Pn1	8422118	8422367	0
Pn1	8427826	8428114	0
Pn1	8446919	8447342	0.0703389
Pn1	8465097	8465430	0
Pn1	8466911	8467321	0
Pn1	8471236	8474184	0
Pn1	8491221	8491455	0.146778
Pn1	8495856	8498507	0.376833
Pn1	8520341	8520641	0
Pn1	8533011	8535789	0.00463491
Pn1	8542300	8544537	0.0269213
Pn1	8553304	8555406	0
Pn1	8556701	8560764	0.532217
Pn1	8569196	8572351	0
Pn1	8584955	8587720	0.0220025
Pn1	8595557	8599448	0
Pn1	8621752	8622085	0
Pn1	8628119	8630834	0
Pn1	8648176	8648404	0.335642
Pn1	8653289	8656328	0.12422
Pn1	8662282	8663144	0.1137
Pn1	8664411	8667450	0.214655
Pn1	8681959	8682259	0
Pn1	8698968	8702857	0.00401593
Pn1	8721802	8722264	0
Pn1	8722573	8725678	0
Pn1	8747323	8747623	0
Pn1	8751111	8753904	0
Pn1	8758001	8758301	0
Pn1	8781028	8783825	0.00340553
Pn1	8803188	8803490	0
Pn1	8808119	8810629	0
Pn1	8824706	8825800	0.0128971
Pn1	8839851	8842397	0.00335636
Pn1	8844011	8846776	0
Pn1	8854561	8858453	0
Pn1	8864808	8865684	0
Pn1	8869632	8872427	0
Pn1	8896067	8898808	0
Pn1	8902654	8902957	0
Pn1	8911214	8912346	0.0244523
Pn1	8937033	8939823	0
Pn1	8958108	8958411	0
Pn1	8966658	8969450	0.0118103
Pn1	8981290	8981793	0.088342
Pn1	8982044	8982404	0.0179722
Pn1	9007199	9009991	0
Pn1	9021600	9022732	0
Pn1	9026868	9027105	0
Pn1	9035898	9037435	0
Pn1	9041232	9041469	0
Pn1	9052932	9055583	0.688434
Pn1	9070051	9070255	0.0186703
Pn1	9074607	9082875	0
Pn1	9087329	9087632	0
Pn1	9095779	9098572	0.0707091
Pn1	9124866	9125079	0
Pn1	9125622	9133141	2.64923
Pn1	9146927	9148565	3.27676
Pn1	9153630	9170492	1.96112
Pn1	9176420	9188105	1.22337
Pn1	9203590	9204066	3.50396
Pn1	9212722	9212935	0
Pn1	9220773	9222013	1.76118
Pn1	9233030	9233630	0.814931
Pn1	9235342	9236624	0.0701711
Pn1	9238098	9238389	0.435581
Pn1	9245922	9247041	3.06659
Pn1	9253498	9254284	2.21204
Pn1	9263247	9266421	3.41833
Pn1	9269625	9271722	1.87931
Pn1	9282719	9282926	0
Pn1	9283346	9285170	2.62736
Pn1	9296648	9296968	0
Pn1	9298820	9302343	2.5747
Pn1	9310307	9311349	1.07259
Pn1	9323910	9324753	0.307719
Pn1	9339884	9341012	0
Pn1	9351823	9352267	0.0983296
Pn1	9358168	9363439	2.72692
Pn1	9365552	9368454	1.53581
Pn1	9370089	9371356	3.63461
Pn1	9372568	9372847	0.156016
Pn1	9374892	9375447	0.806435
Pn1	9382961	9386966	0
Pn1	9398587	9401411	0.0123112
Pn1	9447838	9450737	0.0398686
Pn1	9453657	9454897	0.179498
Pn1	9461418	9462198	3.88546
Pn1	9462651	9465356	3.67575
Pn1	9475253	9476156	1.55961
Pn1	9489701	9490208	0.0715551
Pn1	9498469	9499174	3.4958
Pn1	9569431	9574989	1.68712
Pn1	9570888	9574989	1.75491
Pn1	9588741	9590067	0.785152
Pn1	9601527	9604733	0.534974
Pn1	9601527	9604733	0.956915
Pn1	9614314	9615247	0
Pn1	9627063	9627381	0
Pn1	9638905	9640093	0.0314599
Pn1	9698876	9699596	2.53895
Pn1	9707800	9708512	0
Pn1	9715190	9716232	0
Pn1	9720291	9720594	0
Pn1	9771382	9771922	0.491409
Pn1	9774258	9775430	0
Pn1	9794163	9795510	1.15276
Pn1	9797812	9798208	0
Pn1	9798265	9799789	0
Pn1	9805883	9807242	0.557833
Pn1	9835985	9837332	0.491837
Pn1	9840468	9841795	0
Pn1	9866324	9867683	1.27883
Pn1	9870036	9870419	0
Pn1	9879640	9880999	0.255973
Pn1	9883072	9884711	0
Pn1	9900790	9901504	3.52489
Pn1	9910625	9911037	0.837553
Pn1	9915997	9916252	0.251756
Pn1	9926496	9927476	0.253448
Pn1	9931736	9937224	2.9415
Pn1	9945399	9961942	0
Pn1	9964368	9966368	0
Pn1	10009646	10013196	0
Pn1	10069068	10069479	3.39023
Pn1	10080130	10080673	0.0491152
Pn1	10109798	10112847	1.59056
Pn1	10114531	10117428	3.85251
Pn1	10146486	10146954	0
Pn1	10156981	10158019	1.20668
Pn1	10161601	10161808	0
Pn1	10167133	10191114	2.21639
Pn1	10197964	10198632	0.298563
Pn1	10244222	10244383	1.22136
Pn1	10288396	10290831	0
Pn1	10314606	10314819	1.38236
Pn1	10316751	10318906	2.48601
Pn1	10339085	10339673	0
Pn1	10348558	10348906	0.677535
Pn1	10352756	10354835	1.46045
Pn1	10352756	10354835	2.03043
Pn1	10366162	10366760	0
Pn1	10381264	10382800	0.224058
Pn1	10383240	10387417	0.130181
Pn1	10383240	10385131	0
Pn1	10386898	10387417	0.205149
Pn1	10388962	10393684	2.34441
Pn1	10397023	10397344	0.700501
Pn1	10409572	10409656	0
Pn1	10414209	10414543	1.54929
Pn1	10423941	10424148	1.87332
Pn1	10446870	10447170	0
Pn1	10450021	10450372	0
Pn1	10471243	10472161	2.29918
Pn1	10485341	10488348	0.00861049
Pn1	10499252	10502137	0
Pn1	10512149	10512541	0
Pn1	10516822	10518978	0
Pn1	10523444	10523747	0
Pn1	10532066	10534858	0.0233323
Pn1	10553675	10553972	1.22277
Pn1	10554003	10557837	2.43275
Pn1	10564160	10564373	0
Pn1	10564867	10572389	2.8393
Pn1	10573994	10581252	2.40191
Pn1	10592305	10593946	3.36452
Pn1	10599000	10618496	1.94449
Pn1	10621773	10633613	1.03174
Pn1	10644450	10644858	0
Pn1	10644939	10647588	0
Pn1	10648230	10648706	3.47431
Pn1	10660369	10661609	1.85197
Pn1	10673530	10674130	1.0058
Pn1	10675809	10679013	0.317174
Pn1	10686451	10687570	2.70294
Pn1	10693978	10694764	2.02233
Pn1	10710675	10710996	0.576111
Pn1	10711978	10714075	1.56486
Pn1	10726260	10726467	0
Pn1	10730274	10730595	0
Pn1	10736667	10740204	2.75586
Pn1	10753340	10754308	1.0549
Pn1	10766957	10767800	0.23376
Pn1	10781664	10782792	0
Pn1	10786583	10787722	0
Pn1	10800212	10805440	2.63499
Pn1	10808042	10810944	1.58566
Pn1	10812540	10813807	3.5553
Pn1	10815007	10815343	0.058062
Pn1	10826856	10830944	0
Pn1	10837653	10840788	0.00835797
Pn1	10859100	10859605	0.692657
Pn1	10882528	10883116	0
Pn1	10892731	10895631	0.0947773
Pn1	10898555	10899802	0.0918469
Pn1	10901085	10905459	0.014569
Pn1	10906315	10907095	3.91541
Pn1	10907542	10910235	3.63403
Pn1	10913396	10913720	0
Pn1	10919452	10920355	1.92428
Pn1	10943517	10944222	4.22816
Pn1	10945610	10946215	0
Pn1	10964180	10964957	5.31811
Pn1	10969979	10970509	0
Pn1	10998140	10998558	0
Pn1	11013564	11014059	0
Pn1	11015436	11023326	4.47449
Pn1	11024277	11025341	0
Pn1	11026895	11027264	0
Pn1	11051630	11051909	0
Pn1	11052494	11052776	0.520514
Pn1	11058206	11058689	0.00897064
Pn1	11061032	11064784	0.131864
Pn1	11061032	11063507	1.80596
Pn1	11087213	11089205	5.03909
Pn1	11092299	11092755	0
Pn1	11096813	11097664	0
Pn1	11097790	11098959	0
Pn1	11123271	11126303	3.7828
Pn1	11127877	11129262	0
Pn1	11130166	11130619	0
Pn1	11139211	11139850	5.68996
Pn1	11140865	11143415	2.37989
Pn1	11149009	11149363	0
Pn1	11156835	11160612	0.0113187
Pn1	11161267	11161540	0
Pn1	11163809	11164121	0
Pn1	11170289	11171259	0
Pn1	11171359	11171758	0
Pn1	11171989	11172313	0.259281
Pn1	11184236	11186362	3.37797
Pn1	11195499	11195925	1.12923
Pn1	11198902	11199536	0.0643498
Pn1	11217174	11220614	0
Pn1	11226657	11226903	4.04736
Pn1	11242952	11244289	0
Pn1	11258218	11261013	3.87047
Pn1	11272064	11274410	0
Pn1	11295407	11295608	0
Pn1	11300569	11300888	0
Pn1	11309935	11310828	0
Pn1	11312374	11313611	0.22903
Pn1	11341246	11352142	3.35277
Pn1	11353452	11353836	1.50999
Pn1	11363949	11364689	1.6838
Pn1	11382591	11383034	2.07107
Pn1	11388612	11389248	1.95779
Pn1	11395227	11395563	2.26489
Pn1	11397337	11397658	1.01179
Pn1	11398075	11400625	0
Pn1	11401645	11401942	0
Pn1	11418579	11429787	3.25469
Pn1	11433260	11436722	2.52822
Pn1	11452463	11453477	2.54537
Pn1	11457932	11462288	3.06444
Pn1	11465796	11466075	0
Pn1	11473966	11479534	2.78935
Pn1	11499057	11500500	3.30867
Pn1	11509162	11509441	0
Pn1	11514413	11515046	3.00809
Pn1	11515251	11520879	2.06711
Pn1	11520946	11521291	2.03396
Pn1	11524744	11528173	2.49461
Pn1	11540692	11541709	2.10033
Pn1	11546407	11547850	2.55251
Pn1	11556489	11556768	0
Pn1	11561741	11567294	2.61269
Pn1	11583947	11585390	3.20925
Pn1	11599160	11605049	3.42602
Pn1	11613814	11622266	5.51091
Pn1	11635043	11638555	1.89764
Pn1	11640754	11641030	1.86467
Pn1	11647312	11647762	0.0944316
Pn1	11649834	11650697	0
Pn1	11657316	11664310	0.247945
Pn1	11666111	11670823	0
Pn1	11676124	11676592	0.12585
Pn1	11676864	11681511	0
Pn1	11691171	11693637	0.550637
Pn1	11695115	11700995	0
Pn1	11714470	11714924	0
Pn1	11719139	11719382	0
Pn1	11761034	11766464	0.105843
Pn1	11771163	11773256	0
Pn1	11808822	11811190	0
Pn1	11814539	11824253	2.29851
Pn1	11847455	11847755	0
Pn1	11881709	11881949	0.543658
Pn1	11885006	11885405	0.0276084
Pn1	11885006	11885405	0.157361
Pn1	11885979	11886547	0.124598
Pn1	11895489	11895894	0.533759
Pn1	11899348	11904084	2.33996
Pn1	11910521	11911229	0.144627
Pn1	11919264	11921139	2.76557
Pn1	11939203	11939883	0
Pn1	11939994	11940354	0
Pn1	11944677	11945322	0.0750376
Pn1	11952891	11953254	0.820369
Pn1	11989102	11989834	0.9319
Pn1	12046459	12048459	0
Pn1	12050774	12051057	0
Pn1	12053622	12058592	1.47143
Pn1	12066753	12071585	2.89254
Pn1	12119592	12120951	0.162571
Pn1	12133813	12134026	0
Pn1	12136539	12137898	0.447659
Pn1	12147043	12148402	0.927673
Pn1	12171362	12172721	0.506958
Pn1	12187681	12189572	1.05292
Pn1	12217755	12220361	1.68843
Pn1	12217755	12218887	1.39975
Pn1	12233069	12233372	0
Pn1	12237409	12238436	0
Pn1	12253206	12253926	2.34409
Pn1	12265604	12268130	2.60519
Pn1	12269306	12269579	0
Pn1	12279861	12284479	3.29221
Pn1	12289338	12293566	4.8704
Pn1	12332513	12335365	2.68858
Pn1	12342702	12347122	0.583883
Pn1	12354138	12357948	0.181891
Pn1	12390702	12393799	0
Pn1	12398863	12399511	0
Pn1	12402896	12404162	0.112217
Pn1	12406390	12409196	3.90767
Pn1	12421136	12422699	5.49576
Pn1	12437204	12438110	1.31353
Pn1	12460275	12462896	2.71401
Pn1	12492049	12493971	3.49234
Pn1	12494065	12494266	0.116483
Pn1	12509389	12515052	3.52329
Pn1	12549066	12552066	0.749001
Pn1	12593182	12595595	2.47121
Pn1	12609503	12611995	0
Pn1	12613863	12615516	0.0395383
Pn1	12631241	12631685	0.11422
Pn1	12632943	12633693	0.0822335
Pn1	12634889	12636293	0.102105
Pn1	12637179	12639085	0
Pn1	12651084	12653447	0
Pn1	12654606	12654807	0
Pn1	12660680	12660959	0
Pn1	12670546	12672159	4.05079
Pn1	12682897	12684355	0
Pn1	12704963	12705233	0.913963
Pn1	12716801	12719182	1.26987
Pn1	12741064	12741664	0
Pn1	12743252	12743407	0
Pn1	12761916	12762264	0
Pn1	12764455	12765064	0.820764
Pn1	12770424	12770754	0
Pn1	12784221	12789869	2.58372
Pn1	12790006	12795817	0
Pn1	12796492	12797434	0.042979
Pn1	12804632	12807492	0
Pn1	12813500	12817339	2.59442
Pn1	12820093	12820420	2.6418
Pn1	12839601	12841873	0
Pn1	12850701	12857561	2.59596
Pn1	12859116	12859335	0
Pn1	12859699	12861333	0
Pn1	12903462	12903966	4.11315
Pn1	12980139	12981336	0.0413255
Pn1	12990900	12991176	0
Pn1	13003375	13003749	0
Pn1	13032334	13033660	0.798729
Pn1	13058364	13059194	2.36516
Pn1	13116701	13116962	0.845635
Pn1	13117600	13118183	1.89097
Pn1	13119579	13120107	0
Pn1	13120408	13120630	0
Pn1	13175172	13177423	0
Pn1	13177444	13177645	0
Pn1	13205141	13205345	0
Pn1	13217078	13217600	0
Pn1	13217744	13218152	0
Pn1	13261429	13262440	2.72668
Pn1	13267340	13267730	0
Pn1	13298753	13299131	0
Pn1	13314015	13316002	4.26963
Pn1	13350047	13351254	2.01828
Pn1	13360240	13360498	0
Pn1	13366909	13367134	0
Pn1	13367952	13368328	1.44793
Pn1	13368487	13369525	2.7207
Pn1	13400186	13403747	2.30935
Pn1	13471384	13477188	1.67167
Pn1	13477206	13477734	1.18585
Pn1	13505444	13509820	0
Pn1	13509837	13510152	0
Pn1	13511326	13511647	3.78717
Pn1	13515256	13516063	3.352
Pn1	13528728	13529765	0
Pn1	13550646	13550937	0.671735
Pn1	13552437	13555330	1.59359
Pn1	13559071	13559749	1.22497
Pn1	13573958	13577770	0.235081
Pn1	13585912	13586431	0
Pn1	13598475	13601477	0.267347
Pn1	13605832	13607900	0
Pn1	13659686	13659887	0
Pn1	13668507	13673086	3.24806
Pn1	13673963	13674497	0.604135
Pn1	13677920	13682985	4.22783
Pn1	13723621	13724747	0.360445
Pn1	13737330	13740358	0.654515
Pn1	13764129	13766493	2.40615
Pn1	13775880	13778336	0
Pn1	13829900	13830152	0
Pn1	13832509	13835427	4.68156
Pn1	13837495	13839991	2.18565
Pn1	13862441	13863031	1.0739
Pn1	13869768	13870116	0
Pn1	13901597	13902011	0
Pn1	13955263	13955960	0.161566
Pn1	13984614	13985712	0.0155928
Pn1	13986063	13986858	0
Pn1	14030113	14031344	3.46981
Pn1	14103315	14103642	0
Pn1	14117030	14121545	0.933039
Pn1	14130600	14132822	1.41278
Pn1	14139151	14141388	0.0256236
Pn1	14152844	14155758	2.45669
Pn1	14162573	14162906	1.73037
Pn1	14196952	14197135	0.0131916
Pn1	14211214	14211541	0
Pn1	14212220	14213105	0
Pn1	14283733	14284750	0
Pn1	14319260	14320278	0
Pn1	14363578	14364041	2.81583
Pn1	14376561	14376900	0
Pn1	14402832	14407753	0.102292
Pn1	14412585	14413038	0
Pn1	14472462	14472702	0.464548
Pn1	14475792	14480035	3.80161
Pn1	14494472	14494843	0
Pn1	14518607	14518823	0
Pn1	14518886	14519938	0
Pn1	14534067	14534792	0
Pn1	14539833	14542134	0.632663
Pn1	14553143	14553509	1.64629
Pn1	14556051	14557174	1.30558
Pn1	14558326	14565159	0.0126987
Pn1	14566261	14569753	0
Pn1	14592600	14593241	3.12186
Pn1	14593256	14593589	3.44718
Pn1	14606448	14606712	0.053966
Pn1	14638898	14640795	2.76706
Pn1	14682960	14684858	2.92329
Pn1	14770332	14770852	1.49379
Pn1	14776298	14778066	1.25855
Pn1	14781363	14782088	1.48017
Pn1	14814007	14819649	0.0419893
Pn1	14822490	14823014	1.60441
Pn1	14824073	14825214	0.623165
Pn1	14843436	14843733	0
Pn1	14878537	14879080	0.351501
Pn1	14886422	14887052	0.672302
Pn1	14888569	14888890	0
Pn1	14950269	14951568	3.34765
Pn1	14952292	14952721	0
Pn1	15324395	15327301	0
Pn1	15327465	15327750	0
Pn1	15338305	15338795	0
Pn1	15366388	15366736	0.000548517
Pn1	15404242	15404491	0
Pn1	15484087	15484354	0
Pn1	15497649	15497961	0
Pn1	15512433	15512634	0.0339372
Pn1	15525920	15526190	0
Pn1	15531076	15533097	0.0153752
Pn1	15661786	15663640	0
Pn1	15754329	15754983	0.0624025
Pn1	15762025	15767992	3.6675
Pn1	15772003	15774380	3.62498
Pn1	15980491	15981650	3.27097
Pn1	16035361	16036286	0
Pn1	16404115	16404517	0.572504
Pn1	16405164	16407941	0.00626831
Pn1	16469193	16470492	2.12659
Pn1	16690929	16691298	0
Pn1	16795649	16796783	0
Pn1	16848879	16849200	0
Pn1	16850655	16851462	0
Pn1	16858441	16858879	0
Pn1	16888868	16889069	0
Pn1	16902395	16902665	0
Pn1	16907992	16909755	0.138948
Pn1	17001668	17002058	0
Pn1	17002107	17003949	0.837119
Pn1	17004507	17005474	0
Pn1	17060308	17060524	0
Pn1	17081092	17081467	0
Pn1	17217359	17217815	0
Pn1	17220007	17220319	0
Pn1	17372339	17372540	0
Pn1	17486003	17486204	0
Pn1	17695387	17695591	0
Pn1	17720519	17723288	2.80845
Pn1	17723436	17724847	2.48814
Pn1	17752689	17753254	0
Pn1	17963864	17964438	0
Pn1	18012666	18013553	2.12893
Pn1	18015029	18016399	2.35669
Pn1	18097649	18098222	0
Pn1	18138336	18140391	0.00595556
Pn1	18140730	18142825	0.483895
Pn1	18145986	18146292	0
Pn1	18186730	18186970	0
Pn1	18326752	18327004	0
Pn1	18434370	18434754	0
Pn1	18707154	18707328	0
Pn1	18823025	18823349	0
Pn1	18928644	18928851	0.485005
Pn1	19048489	19050648	0.00837582
Pn1	19054883	19056695	0.0175278
Pn1	19188159	19189272	0
Pn1	19189307	19191777	0
Pn1	19586560	19586986	0
Pn1	19587017	19588103	0.19464
Pn1	19774990	19775378	0
Pn1	20473788	20474049	0
Pn1	20474093	20474402	0
Pn1	20480770	20481055	0
Pn1	20482078	20482627	1.2652
Pn1	20482642	20483402	0
Pn1	20491286	20492136	1.75532
Pn1	20492476	20493631	0
Pn1	20504440	20504933	0.0379115
Pn1	20514088	20514525	0.359528
Pn1	20515642	20515906	0
Pn1	20518640	20520061	0
Pn1	20520545	20522138	1.12235
Pn1	20523845	20528898	2.67888
Pn1	20529757	20530456	0
Pn1	20591539	20591740	0
Pn1	20649828	20650255	0
Pn1	20677582	20686497	3.5682
Pn1	20799129	20800245	0
Pn1	20800280	20801288	0
Pn1	20846343	20846682	0
Pn1	20846786	20847187	0
Pn1	20850129	20850780	0.125497
Pn1	20882593	20882857	0
Pn1	20882954	20884281	0
Pn1	20884608	20885028	0
Pn1	20885128	20885743	0
Pn1	20887808	20888186	0
Pn1	21556830	21558359	0
Pn1	21564583	21565782	1.50036
Pn1	21589057	21589626	0
Pn1	21641017	21641317	0
Pn1	21669945	21670679	0
Pn1	21670874	21671447	0
Pn1	21673667	21674048	0
Pn1	21908206	21908761	0.334651
Pn1	21911682	21911910	0
Pn1	21943658	21943871	0
Pn1	21947267	21948324	0
Pn1	21983474	21984581	2.32243
Pn1	22182299	22182692	0
Pn1	22245867	22246458	0.595293
Pn1	22305917	22306226	0
Pn1	22648911	22650995	2.1467
Pn1	22651479	22652252	0
Pn1	22774446	22775144	0
Pn1	22776003	22781054	2.47035
Pn1	22782752	22784343	1.9261
Pn1	22785124	22786247	0
Pn1	22786800	22787998	0
Pn1	22788906	22789266	0
Pn1	22790263	22791767	0.111174
Pn1	22819268	22819550	0
Pn1	22926808	22927024	0
Pn1	23096389	23096659	0
Pn1	23098051	23098880	0.181146
Pn1	23098928	23102511	0.230456
Pn1	23287734	23287935	0
Pn1	23546963	23555473	3.34853
Pn1	23574505	23578905	2.98643
Pn1	23648034	23650077	0
Pn1	23653040	23653456	0
Pn1	23653491	23654130	0
Pn1	23658557	23659436	0
Pn1	23670442	23672452	0
Pn1	23673131	23673536	0
Pn1	23685321	23686638	0.0157743
Pn1	23698278	23699622	0.0157962
Pn1	23727287	23728040	0.0497576
Pn1	23734489	23735212	0.200599
Pn1	23735467	23735914	0.818234
Pn1	23751302	23751842	0
Pn1	23753045	23758384	0
Pn1	23785710	23786472	0
Pn1	23820040	23822309	2.19958
Pn1	23879789	23880450	0
Pn1	23884362	23884803	1.19899
Pn1	23894448	23896227	1.99853
Pn1	23897026	23902059	1.62753
Pn1	23919870	23923807	1.92329
Pn1	24058321	24058471	0.0949665
Pn1	24080189	24086276	2.60592
Pn1	24102389	24102617	0
Pn1	24165427	24165640	0.611283
Pn1	24303563	24303875	0
Pn1	24335423	24337072	4.0866
Pn1	24338389	24339229	2.159
Pn1	24408519	24408896	0
Pn1	24482664	24482898	2.0505
Pn1	24720635	24722698	2.28399
Pn1	24741265	24741622	0
Pn1	24760868	24762017	0
Pn1	24763896	24764172	0
Pn1	24775071	24775299	0
Pn1	24780992	24781211	0
Pn1	25004412	25004766	0
Pn1	25149330	25149921	0.645979
Pn1	25152862	25153090	0
Pn1	25170374	25170623	0
Pn1	25201362	25202387	0
Pn1	25210788	25210998	0
Pn1	25235762	25236872	2.35953
Pn1	25324004	25324595	0
Pn1	25699105	25699396	0
Pn1	25757716	25758262	0
Pn1	25845543	25845786	2.91223
Pn1	25895612	25897102	6.5611
Pn1	25948587	25949838	0.0827796
Pn1	25952885	25954426	0
Pn1	25955200	25956244	0.00707028
Pn1	25992475	25993044	0
Pn1	26044236	26045056	0
Pn1	26045113	26045362	0
Pn1	26110479	26114360	3.36427
Pn1	26211527	26211863	0
Pn1	26215906	26216191	0.232222
Pn1	26216511	26217700	0
Pn1	26315495	26316023	0.106996
Pn1	26321349	26325854	2.33836
Pn1	26356634	26357225	1.55071
Pn1	26392752	26392959	0
Pn1	26407027	26412975	1.97604
Pn1	26420386	26420928	0
Pn1	26424949	26427702	0.0266789
Pn1	26427947	26428154	0
Pn1	26481004	26481324	0.651066
Pn1	26484654	26484882	0
Pn1	26491774	26492981	0
Pn1	26499071	26501992	0.614109
Pn1	26538550	26538853	0.323301
Pn1	26547527	26547824	0
Pn1	26575302	26575783	0
Pn1	26577406	26577622	0
Pn1	26578228	26579080	2.95641
Pn1	26579652	26586621	3.27344
Pn1	26615698	26616058	1.31126
Pn1	26617747	26618809	2.11292
Pn1	26618822	26619753	1.97565
Pn1	26648594	26658370	3.09017
Pn1	26689996	26692663	2.21973
Pn1	26693221	26694065	0
Pn1	26701636	26701996	0
Pn1	26709769	26710190	0
Pn1	26718348	26720286	4.03025
Pn1	26725240	26731451	3.21849
Pn1	26742651	26743040	0
Pn1	26750160	26751679	2.53795
Pn1	26751930	26752303	0
Pn1	26763522	26763723	0.148622
Pn1	26793212	26799318	2.00674
Pn1	26811313	26812141	0
Pn1	26846222	26847263	1.07875
Pn1	26906477	26906963	0.417425
Pn1	26943621	26944695	0.874908
Pn1	26945521	26946283	0
Pn1	26962783	26963960	2.43097
Pn1	26980969	26981398	0.0483148
Pn1	26997476	26997839	0.0582211
Pn1	27008669	27011150	3.01932
Pn1	27065746	27066028	0
Pn1	27066085	27066394	0
Pn1	27070060	27072450	0
Pn1	27072501	27072831	0
Pn1	27073749	27077395	0
Pn1	27129249	27129502	1.91116
Pn1	27133806	27134013	0
Pn1	27136705	27139220	0
Pn1	27180750	27181002	0.0382103
Pn1	27189816	27190026	0
Pn1	27210377	27214979	0.430141
Pn1	27216437	27217083	0.562049
Pn1	27229136	27229760	0
Pn1	27243163	27244263	1.52348
Pn1	27255976	27256881	0
Pn1	27397611	27397818	0
Pn1	27460685	27460982	0
Pn1	27473325	27474318	4.10459
Pn1	27478852	27480205	1.81586
Pn1	27487395	27487868	0
Pn1	27488697	27491847	0.900551
Pn1	27522093	27523857	1.621
Pn1	27547582	27547816	0
Pn1	27607067	27608345	0
Pn1	27635792	27636092	0
Pn1	27636319	27638007	2.84551
Pn1	27640196	27641123	2.60983
Pn1	27685027	27686623	0
Pn1	27745324	27749341	5.37594
Pn1	27764086	27765415	0.927507
Pn1	27767801	27768107	0
Pn1	27811990	27812416	3.55386
Pn1	27827840	27831170	0.138285
Pn1	27861829	27862960	0.0891339
Pn1	27864085	27864397	0
Pn1	27875007	27879174	0.196106
Pn1	27880420	27880714	0
Pn1	27920367	27920655	0.412151
Pn1	27946545	27946960	0.473824
Pn1	27947099	27947420	0.224972
Pn1	27961400	27961634	0
Pn1	27983625	27986650	3.1147
Pn1	27988643	27990578	3.45266
Pn1	27991012	27992528	0
Pn1	28024291	28024654	0.0404302
Pn1	28034737	28036495	1.32177
Pn1	28036977	28039575	2.92599
Pn1	28083629	28083934	0
Pn1	28093562	28093859	0
Pn1	28096341	28096977	0
Pn1	28105491	28114131	1.67499
Pn1	28127151	28127379	0
Pn1	28135451	28136284	0
Pn1	28139054	28140213	0
Pn1	28154746	28156435	1.43006
Pn1	28156554	28157242	2.33847
Pn1	28195261	28205293	1.76352
Pn1	28207835	28208048	1.01858
Pn1	28245513	28249922	2.64946
Pn1	28253168	28253540	1.16625
Pn1	28260643	28261367	0
Pn1	28261613	28263738	1.02563
Pn1	28275561	28276552	4.28413
Pn1	28354284	28354779	0
Pn1	28360581	28363629	0.773356
Pn1	28438664	28439720	0.989988
Pn1	28440201	28440393	0.275508
Pn1	28549264	28549705	0.180919
Pn1	28549758	28550163	0.412273
Pn1	28550184	28551211	0.478291
Pn1	28555329	28555647	0
Pn1	28590784	28592981	3.62164
Pn1	28593353	28593878	4.31953
Pn1	28594757	28595186	5.06336
Pn1	28607697	28608084	0
Pn1	28618200	28620952	0.0657934
Pn1	28621032	28621311	0
Pn1	28682000	28683251	1.05341
Pn1	28720213	28722733	3.80108
Pn1	28725629	28726802	1.87151
Pn1	28751912	28753442	0.207245
Pn1	28781078	28782015	2.8226
Pn1	28806208	28812459	1.44474
Pn1	28815726	28817849	3.29873
Pn1	28830712	28835884	3.81329
Pn1	28838048	28838576	0
Pn1	28858057	28859043	1.87152
Pn1	28871909	28877088	4.08482
Pn1	28879178	28879541	0
Pn1	28882638	28890261	0.569011
Pn1	28894441	28896853	1.23039
Pn1	28917634	28917994	0.0897545
Pn1	28918021	28918327	0
Pn1	28928431	28929186	0.14653
Pn1	28929645	28929987	0.0683687
Pn1	29019643	29020337	0
Pn1	29022857	29024975	2.73101
Pn1	29048231	29049484	2.66948
Pn1	29098200	29099891	0
Pn1	29103398	29108550	2.57213
Pn1	29115826	29117153	0.056126
Pn1	29120125	29122162	2.38861
Pn1	29147307	29154458	2.09058
Pn1	29155031	29155908	1.84111
Pn1	29173109	29174887	4.15347
Pn1	29176899	29180669	1.09692
Pn1	29181014	29182397	2.99427
Pn1	29186857	29187280	0.0781495
Pn1	29189706	29189997	1.40651
Pn1	29191837	29192218	0
Pn1	29192491	29192875	0
Pn1	29196258	29199549	3.59236
Pn1	29201286	29202091	2.75484
Pn1	29208523	29210829	1.19537
Pn1	29217176	29217488	0
Pn1	29254636	29254829	0
Pn1	29290445	29291606	3.50282
Pn1	29304628	29304952	1.53603
Pn1	29331946	29332153	0.0299205
Pn1	29338736	29340500	1.83669
Pn1	29342911	29343565	0
Pn1	29355092	29362944	2.13697
Pn1	29388950	29390138	0
Pn1	29406164	29406737	1.65588
Pn1	29435503	29435758	1.8486
Pn1	29435774	29436053	1.50166
Pn1	29456213	29456450	0.465601
Pn1	29457416	29463983	2.96381
Pn1	29478350	29479185	0
Pn1	29483251	29483494	0
Pn1	29493863	29494391	3.17949
Pn1	29634041	29634317	0
Pn1	29634802	29635337	3.6836
Pn1	29635919	29637454	4.72935
Pn1	29656474	29656999	0
Pn1	29682551	29684339	0.049699
Pn1	29696634	29698755	3.90148
Pn1	29710404	29710835	0
Pn1	29710859	29711650	0
Pn1	29711671	29712022	0
Pn1	29728564	29729387	0
Pn1	29749291	29750227	0
Pn1	29764744	29767978	1.51424
Pn1	29771253	29771544	0
Pn1	29789623	29790823	0
Pn1	29797529	29798275	0
Pn1	29801229	29801818	0
Pn1	29804861	29806225	0
Pn1	29812567	29813853	0
Pn1	29817435	29818028	0
Pn1	29848919	29850325	0
Pn1	29854368	29854846	0
Pn1	29854867	29855170	0
Pn1	29862579	29863276	0
Pn1	29867247	29868676	2.53551
Pn1	29869329	29870893	2.00036
Pn1	29878280	29881313	0
Pn1	29912029	29912299	0
Pn1	29914219	29914441	0
Pn1	29916695	29918624	0.479567
Pn1	29927240	29928212	0
Pn1	29928239	29930416	0.0959009
Pn1	29965921	29967812	1.94482
Pn1	29991226	29991457	0
Pn1	30010518	30011190	0
Pn1	30022457	30024327	1.2473
Pn1	30037859	30038531	0
Pn1	30050900	30052565	0.0212398
Pn1	30052580	30052957	0
Pn1	30093114	30097892	0
Pn1	30103733	30105396	0.0484942
Pn1	30128411	30129860	5.68379
Pn1	30135482	30135794	0
Pn1	30136633	30137607	0
Pn1	30137891	30141753	2.3716
Pn1	30147540	30147801	4.99481
Pn1	30193227	30194213	0
Pn1	30201183	30202188	0.0210688
Pn1	30231276	30235044	3.45912
Pn1	30235529	30237072	0.444556
Pn1	30239487	30241553	3.28633
Pn1	30242573	30243505	0
Pn1	30255693	30257199	0
Pn1	30258696	30260110	0.0185774
Pn1	30260167	30260587	0.10767
Pn1	30260796	30261078	0.17179
Pn1	30282030	30285077	0
Pn1	30311721	30312228	1.78917
Pn1	30360066	30360858	2.17802
Pn1	30376925	30384241	0
Pn1	30391953	30392343	0
Pn1	30394726	30398077	2.87649
Pn1	30410986	30412229	0
Pn1	30417610	30424703	2.67695
Pn1	30440059	30442287	1.78733
Pn1	30443094	30445111	4.54495
Pn1	30445271	30445493	0.249469
Pn1	30464980	30465341	0.531717
Pn1	30476891	30479729	0.0807086
Pn1	30480762	30481797	4.38634
Pn1	30482676	30482910	0.0811458
Pn1	30510275	30510870	3.02445
Pn1	30518252	30518513	2.35056
Pn1	30519607	30529759	3.21379
Pn1	30540074	30543970	3.95594
Pn1	30564670	30565020	1.5155
Pn1	30566837	30568155	0
Pn1	30577426	30580370	1.95962
Pn1	30582160	30584848	2.41936
Pn1	30597059	30597395	0
Pn1	30600249	30602937	2.76963
Pn1	30615355	30618611	3.84678
Pn1	30625560	30628259	1.41907
Pn1	30628875	30629196	0
Pn1	30629256	30629616	0
Pn1	30632789	30634918	2.61698
Pn1	30680726	30680946	0
Pn1	30689129	30691009	1.97698
Pn1	30704903	30711184	1.20704
Pn1	30713698	30716440	0
Pn1	30716742	30717009	0
Pn1	30735783	30739444	1.10118
Pn1	30750858	30754143	0.646146
Pn1	30760737	30762568	0
Pn1	30766670	30768478	0.689861
Pn1	30777853	30778069	0
Pn1	30797201	30797565	0
Pn1	30807046	30807564	0
Pn1	30837034	30840114	3.28907
Pn1	30902816	30903708	0.630492
Pn1	30917999	30924257	1.56348
Pn1	30926768	30927233	0
Pn1	30937047	30937314	0
Pn1	30941692	30941974	0
Pn1	30942099	30943555	0
Pn1	30943597	30946684	0
Pn1	30946709	30947018	0
Pn1	30956960	30960531	1.2389
Pn1	30969505	30971294	0
Pn1	30975396	30977136	0.563377
Pn1	30986562	30986778	0
Pn1	31028932	31031909	3.56859
Pn1	31062284	31064092	2.12764
Pn1	31071286	31071745	0.384723
Pn1	31077184	31077807	0.301375
Pn1	31078497	31078905	2.89359
Pn1	31081446	31084660	0.300504
Pn1	31091986	31092434	0.0902273
Pn1	31095895	31099038	0.399132
Pn1	31099057	31099798	0.452295
Pn1	31115046	31119078	2.0868
Pn1	31121113	31126758	3.16322
Pn1	31156877	31157818	0.219875
Pn1	31166827	31167037	0.891494
Pn1	31167111	31168322	1.30917
Pn1	31277512	31277695	2.87951
Pn1	31284158	31287582	2.59153
Pn1	31344370	31344880	1.85791
Pn1	31347864	31348089	2.71695
Pn1	31357978	31358200	2.61503
Pn1	31359380	31363664	2.64263
Pn1	31370148	31373636	1.03988
Pn1	31375522	31376006	0
Pn1	31413093	31415009	3.54767
Pn1	31415294	31416184	1.30372
Pn1	31428228	31428576	4.18577
Pn1	31428721	31431708	4.11955
Pn1	31438349	31438887	2.39298
Pn1	31441038	31452492	2.16154
Pn1	31467158	31467368	0.726952
Pn1	31469748	31471599	0.910109
Pn1	31472139	31472484	1.02616
Pn1	31483091	31486526	2.17906
Pn1	31489713	31491383	0.113362
Pn1	31491478	31493147	0.156797
Pn1	31514319	31514637	3.56674
Pn1	31517370	31525053	1.56969
Pn1	31531774	31532281	0
Pn1	31538561	31538951	1.88895
Pn1	31542229	31542725	0.903722
Pn1	31558406	31560231	4.42293
Pn1	31561001	31563487	1.0849
Pn1	31565122	31565542	0
Pn1	31572152	31574339	1.18428
Pn1	31585200	31589477	2.51302
Pn1	31606393	31606672	0.953003
Pn1	31606688	31611604	1.50063
Pn1	31612376	31613759	1.20778
Pn1	31615254	31621693	1.44967
Pn1	31629770	31631884	2.57841
Pn1	31642550	31646612	0.577537
Pn1	31659955	31662074	0.35123
Pn1	31671828	31672299	0
Pn1	31675082	31675433	0
Pn1	31710317	31712030	1.43167
Pn1	31720084	31720398	0
Pn1	31723349	31726482	4.08842
Pn1	31730244	31731811	0.381081
Pn1	31733131	31735666	0.847583
Pn1	31743071	31745996	1.46475
Pn1	31746620	31747748	0.370527
Pn1	31755321	31756365	0
Pn1	31770893	31790562	1.34648
Pn1	31798330	31798840	0
Pn1	31805868	31806259	1.07148
Pn1	31826260	31828093	4.6156
Pn1	31828894	31831361	0.896709
Pn1	31833148	31833439	0
Pn1	31842516	31844706	1.19276
Pn1	31846591	31850121	2.71856
Pn1	31852451	31858515	2.85514
Pn1	31875709	31880870	1.4482
Pn1	31881663	31883064	0.983822
Pn1	31884539	31886577	1.80416
Pn1	31890540	31891029	0
Pn1	31899373	31901487	2.4172
Pn1	31912158	31913805	0.410329
Pn1	31925273	31925798	2.97934
Pn1	31947604	31949723	0.269909
Pn1	31957275	31962033	0.391803
Pn1	31980109	31981822	1.55517
Pn1	31989880	31991408	0
Pn1	31991437	31995134	4.11714
Pn1	31997797	31999356	0.520211
Pn1	32000650	32003204	0.671187
Pn1	32010627	32011324	0.502901
Pn1	32014210	32015335	0.396367
Pn1	32023105	32023309	0
Pn1	32023953	32024169	0
Pn1	32046521	32060054	1.57681
Pn1	32076656	32077926	1.50325
Pn1	32080911	32082659	0.163594
Pn1	32087196	32089360	2.64687
Pn1	32101603	32104459	2.52039
Pn1	32105089	32113947	1.71846
Pn1	32117826	32121804	1.26524
Pn1	32123612	32124296	1.94838
Pn1	32137229	32139312	3.18185
Pn1	32149550	32151655	3.476
Pn1	32155503	32157039	0
Pn1	32157396	32158239	0.113847
Pn1	32158965	32159394	0
Pn1	32166476	32166689	0
Pn1	32179615	32182272	0.498252
Pn1	32192650	32193088	0
[truncated: 61,428 more rows]

## Sheet: Fig 1i
Chromosome	Start	End	Transcriptional level (Log(TPM))
Pn1	10841	11267	0
Pn1	19951	20188	2.01995
Pn1	67495	68035	4.08522
Pn1	68920	69345	0.194274
Pn1	73563	74589	3.20972
Pn1	76278	78348	0.74146
Pn1	78598	80899	2.31975
Pn1	93999	97630	0.244658
Pn1	99323	103009	0.304206
Pn1	115755	116324	0
Pn1	128007	133311	2.63558
Pn1	134463	137939	2.25566
Pn1	154281	156549	2.799
Pn1	160239	162335	3.68486
Pn1	163174	164078	0
Pn1	166490	166967	0
Pn1	168211	168415	0
Pn1	168544	168985	0
Pn1	174852	177951	2.92757
Pn1	179234	181177	2.62762
Pn1	182744	183680	0.479683
Pn1	183708	186916	1.41111
Pn1	204981	206494	0
Pn1	217224	227099	2.90767
Pn1	229101	230884	0.201612
Pn1	233066	234292	0
Pn1	240541	240997	0
Pn1	241447	241666	0
Pn1	247502	250891	0.00744654
Pn1	252836	253189	2.73807
Pn1	254448	259226	3.23803
Pn1	259416	275220	3.05862
Pn1	276300	277504	0
Pn1	292951	295945	2.40922
Pn1	301019	311242	2.73273
Pn1	311496	312086	0.30285
Pn1	321411	329834	2.72495
Pn1	338885	347890	4.36963
Pn1	355287	355497	0
Pn1	357002	360002	0.999236
Pn1	360700	361081	1.88761
Pn1	361752	364220	3.25169
Pn1	365086	366104	0.356072
Pn1	366738	368361	1.33877
Pn1	390010	391012	0.120149
Pn1	409975	411894	2.99423
Pn1	417334	420341	0
Pn1	422927	423197	0
Pn1	424597	429140	2.2432
Pn1	434251	435833	0
Pn1	436876	438825	1.39668
Pn1	439244	441743	0.0769237
Pn1	442524	444003	0.13111
Pn1	444807	449252	2.26947
Pn1	455611	455839	0
Pn1	469366	471510	3.00419
Pn1	474899	475415	2.19279
Pn1	482132	487343	0.435251
Pn1	489546	491159	0.281241
Pn1	497629	501589	2.11959
Pn1	506392	506752	0
Pn1	509831	512667	1.76301
Pn1	534627	537132	0.771655
Pn1	545467	548650	2.6666
Pn1	549230	550334	2.73421
Pn1	554661	555216	1.70401
Pn1	556947	560400	1.66627
Pn1	561669	561945	0
Pn1	562792	571172	1.41072
Pn1	577602	578274	0
Pn1	579036	579429	0
Pn1	589854	591028	0
Pn1	592377	592896	1.36195
Pn1	595348	597610	3.58971
Pn1	599775	600615	0.0623824
Pn1	601068	603421	1.39228
Pn1	607238	607736	2.23068
Pn1	629296	632314	1.77703
Pn1	640893	641405	0
Pn1	648470	652976	3.68824
Pn1	657759	658059	0
Pn1	659374	659686	1.60802
Pn1	662992	666930	3.25993
Pn1	669500	673739	3.10798
Pn1	677474	677693	0
Pn1	690682	691611	2.33639
Pn1	692166	700760	3.02306
Pn1	701272	704263	2.19107
Pn1	720219	721600	0.0249046
Pn1	727013	727956	2.10923
Pn1	750080	750998	0.042591
Pn1	751076	752034	0
Pn1	753623	757285	1.52452
Pn1	759397	759634	0.20385
Pn1	760727	763136	2.64807
Pn1	763263	765275	0
Pn1	769493	772705	0.52302
Pn1	779872	780109	0.19022
Pn1	782336	784914	1.33507
Pn1	790503	793564	0.919515
Pn1	793968	795931	1.79284
Pn1	801532	803263	2.70838
Pn1	804938	807116	2.85197
Pn1	807487	807781	1.82848
Pn1	807933	808359	2.81183
Pn1	816711	818379	2.40718
Pn1	823523	827758	3.34846
Pn1	830600	831294	0
Pn1	848038	854857	1.67871
Pn1	861478	863114	7.1702
Pn1	866195	867205	1.40429
Pn1	868691	869165	2.60527
Pn1	871636	878212	2.5276
Pn1	879332	881299	0.895653
Pn1	881315	882102	1.95537
Pn1	883803	885063	1.13503
Pn1	898435	900814	1.57432
Pn1	901060	903483	1.97105
Pn1	921546	924417	0
Pn1	934891	945433	2.31296
Pn1	947772	949587	1.8553
Pn1	953603	958059	1.39566
Pn1	958083	961054	0.590383
Pn1	967528	970867	2.11675
Pn1	974865	975339	0
Pn1	980562	982925	1.69324
Pn1	990287	991056	2.6061
Pn1	992424	994104	1.2401
Pn1	998015	998492	2.4681
Pn1	1001974	1002724	0.674983
Pn1	1005953	1006157	0
Pn1	1007390	1007732	0
Pn1	1011236	1011740	1.64253
Pn1	1024124	1025402	3.62216
Pn1	1025818	1030045	1.26856
Pn1	1031422	1037711	2.67975
Pn1	1059025	1067769	2.81414
Pn1	1069991	1072116	1.05445
Pn1	1072800	1075576	0
Pn1	1078630	1081216	3.83456
Pn1	1083140	1085418	0.853233
Pn1	1086323	1087231	0.105833
Pn1	1090127	1091631	2.66248
Pn1	1094309	1098594	0.0922215
Pn1	1099069	1099276	0
Pn1	1105064	1108472	0.118583
Pn1	1109566	1111970	4.44556
Pn1	1112987	1115041	3.55121
Pn1	1150033	1150549	2.12869
Pn1	1157257	1162468	0.569386
Pn1	1164766	1169427	0
Pn1	1172111	1172471	0
Pn1	1175657	1178493	1.69564
Pn1	1205402	1213587	1.1365
Pn1	1213614	1218688	1.73999
Pn1	1221978	1222438	0.103525
Pn1	1223978	1228726	2.71623
Pn1	1229375	1229930	1.6872
Pn1	1231623	1235084	1.81283
Pn1	1237135	1238062	0
Pn1	1238497	1243062	1.46271
Pn1	1257437	1258608	0
Pn1	1259944	1260463	3.04036
Pn1	1265396	1267614	3.39013
Pn1	1269789	1271162	0.0780216
Pn1	1271183	1271823	0
Pn1	1272680	1272950	0.0982833
Pn1	1279103	1279607	2.90321
Pn1	1316615	1320726	1.74228
Pn1	1336458	1340966	3.83684
Pn1	1345250	1345550	0
Pn1	1346297	1346618	1.44442
Pn1	1349937	1354131	3.1898
Pn1	1369496	1370340	0
Pn1	1372709	1376919	3.07708
Pn1	1391496	1392425	2.29829
Pn1	1392981	1401577	2.9185
Pn1	1402089	1405080	2.24912
Pn1	1421081	1422462	0
Pn1	1427901	1428844	2.19692
Pn1	1441728	1443150	0.0910009
Pn1	1443212	1443677	0.152727
Pn1	1444188	1447861	1.9024
Pn1	1449947	1450184	0
Pn1	1451275	1453684	2.86385
Pn1	1453811	1455771	0
Pn1	1460034	1460364	0.0919609
Pn1	1462748	1465325	1.35565
Pn1	1470984	1474044	0.796961
Pn1	1474447	1476409	1.80382
Pn1	1480914	1482649	3.04838
Pn1	1484327	1486505	2.6612
Pn1	1486876	1487170	1.79454
Pn1	1487322	1487748	2.58093
Pn1	1501846	1503510	2.67236
Pn1	1515106	1516391	1.7666
Pn1	1516462	1517995	0.328239
Pn1	1532586	1534253	2.71955
Pn1	1539394	1543631	3.37806
Pn1	1546469	1547173	0
Pn1	1559209	1559506	0.424978
Pn1	1560577	1561867	0.135566
Pn1	1563706	1567240	2.06575
Pn1	1575808	1577447	6.68896
Pn1	1580539	1581549	0.805615
Pn1	1583026	1583569	2.60115
Pn1	1586023	1593974	2.36971
Pn1	1594032	1596567	0.749576
Pn1	1598265	1599525	0.941348
Pn1	1605808	1606126	0.483044
Pn1	1615460	1617853	2.43494
Pn1	1644288	1645478	0
Pn1	1646399	1646939	0
Pn1	1656550	1667050	2.32055
Pn1	1669387	1671210	1.81636
Pn1	1675221	1676426	1.81598
Pn1	1678997	1679669	0
Pn1	1679717	1687356	0.455915
Pn1	1687895	1691294	2.40658
Pn1	1695297	1699052	0
Pn1	1699849	1700551	0.018931
Pn1	1701529	1703576	0.932496
Pn1	1715065	1717096	2.37064
Pn1	1718465	1720145	0.859304
Pn1	1724130	1726213	2.41262
Pn1	1728065	1728812	0.455829
Pn1	1733521	1733863	0
Pn1	1738141	1738645	1.27544
Pn1	1747741	1749019	3.2705
Pn1	1750684	1753587	1.02018
Pn1	1755053	1758989	2.2359
Pn1	1760101	1761391	3.32709
Pn1	1778474	1790636	2.69644
Pn1	1797869	1799994	1.32471
Pn1	1800385	1802030	0
Pn1	1805104	1807690	3.80518
Pn1	1809667	1811955	1.15403
Pn1	1812849	1813757	0.105833
Pn1	1816630	1818137	2.37439
Pn1	1820804	1825684	0.0194787
Pn1	1830165	1833567	0.125079
Pn1	1834655	1837045	4.33294
Pn1	1838072	1840124	3.57327
Pn1	1857432	1859429	3.20789
Pn1	1863125	1865129	3.6688
Pn1	1866653	1869232	3.64474
Pn1	1872246	1872577	1.52119
Pn1	1872646	1872979	2.14529
Pn1	1874112	1879387	0.393977
Pn1	1881277	1881586	0
Pn1	1881781	1884158	0
Pn1	1892403	1892763	1.67667
Pn1	1899903	1903530	3.42091
Pn1	1920212	1920613	0.0490314
Pn1	1921724	1922045	4.55644
Pn1	1937491	1941002	2.81248
Pn1	1945209	1947532	4.14956
Pn1	1947545	1953355	4.26563
Pn1	1960588	1968737	3.48823
Pn1	1975177	1975508	3.98176
Pn1	1976319	1979310	3.08479
Pn1	1980674	1983157	4.16509
Pn1	1983489	1984458	0.620471
Pn1	1986725	1989727	3.34865
Pn1	1992841	1994265	0.0459219
Pn1	1995384	1995885	0
Pn1	1999980	2002002	0.108619
Pn1	2003575	2004235	0
Pn1	2010163	2012183	0.172855
Pn1	2013181	2014631	0.0828035
Pn1	2020042	2022187	0
Pn1	2028653	2031190	0.763798
Pn1	2031220	2033241	0
Pn1	2048614	2050772	0
Pn1	2055178	2056493	0
Pn1	2057185	2059197	0
Pn1	2060880	2061114	0
Pn1	2069607	2070952	0
Pn1	2072136	2074120	0
Pn1	2086294	2086639	0
Pn1	2102010	2105069	0.0600648
Pn1	2106117	2107193	0.334571
Pn1	2123071	2123503	0
Pn1	2128025	2130840	2.12364
Pn1	2135549	2135855	0
Pn1	2137189	2137531	0
Pn1	2138219	2138534	0
Pn1	2144983	2148779	0.2339
Pn1	2150306	2152328	0.0277666
Pn1	2153902	2154785	0
Pn1	2155985	2157959	0.252763
Pn1	2174372	2178269	0
Pn1	2182194	2186315	0.860189
Pn1	2187771	2188077	0
Pn1	2206923	2207513	0
Pn1	2208663	2210637	0
Pn1	2222804	2223149	0
Pn1	2238462	2241522	0.0571494
Pn1	2242570	2243646	0.0884696
Pn1	2259488	2259920	0
Pn1	2264069	2273358	3.15131
Pn1	2274651	2275921	0
Pn1	2276427	2277854	0.928338
Pn1	2287711	2287930	0.482897
Pn1	2290550	2295866	2.01619
Pn1	2297156	2300155	3.79923
Pn1	2303687	2307310	0
Pn1	2328561	2332811	1.70288
Pn1	2335888	2342180	3.72427
Pn1	2348277	2349025	0
Pn1	2355622	2355997	0
Pn1	2371890	2382165	0.151232
Pn1	2382302	2383542	0
Pn1	2386557	2388088	0.0677085
Pn1	2400212	2401827	0.0373141
Pn1	2410048	2411152	3.33202
Pn1	2413735	2416261	1.12961
Pn1	2416797	2418741	0.0440437
Pn1	2421915	2423233	3.91063
Pn1	2425795	2432471	2.08356
Pn1	2434442	2438270	2.05743
Pn1	2440414	2441278	0
Pn1	2443716	2444102	0
Pn1	2449855	2450125	0.0251036
Pn1	2453018	2454717	1.75876
Pn1	2458703	2459857	1.15564
Pn1	2460149	2460633	0.109501
Pn1	2462346	2463569	0
Pn1	2478580	2479980	1.983
Pn1	2491948	2493892	0.665093
Pn1	2514891	2516114	0
Pn1	2518605	2519765	0
Pn1	2522357	2523185	1.35877
Pn1	2526516	2527862	1.60946
Pn1	2537465	2538719	0
Pn1	2540433	2542364	2.14461
Pn1	2550514	2551926	1.87061
Pn1	2575151	2576551	2.12992
Pn1	2602123	2603305	0.7185
Pn1	2605052	2605289	1.18171
Pn1	2608560	2608996	0.549371
Pn1	2612043	2617811	2.79261
Pn1	2621560	2627988	3.26178
Pn1	2628301	2639306	2.63535
Pn1	2641518	2641944	3.39431
Pn1	2643645	2643989	0.270461
Pn1	2645041	2645967	7.58548
Pn1	2661843	2664766	1.45048
Pn1	2665343	2665592	2.02938
Pn1	2666898	2667327	0
Pn1	2668376	2672047	2.70536
Pn1	2708302	2710783	0.771751
Pn1	2713300	2716534	3.02509
Pn1	2722798	2724470	4.12337
Pn1	2744222	2744453	0
Pn1	2747281	2749079	0
Pn1	2758989	2761934	0.0775393
Pn1	2763770	2771755	1.49259
Pn1	2781421	2783204	0
Pn1	2789747	2792613	1.45555
Pn1	2805034	2807901	1.56337
Pn1	2819932	2823342	2.46364
Pn1	2845536	2848160	1.34322
Pn1	2858835	2861934	1.77133
Pn1	2875617	2881119	0.376526
Pn1	2881148	2881481	0.544078
Pn1	2887671	2887986	0
Pn1	2889644	2891625	2.13958
Pn1	2892252	2892507	0
Pn1	2912765	2917061	3.28081
Pn1	2920773	2922531	1.86652
Pn1	2922610	2923767	0.88902
Pn1	2927412	2927793	2.50284
Pn1	2930795	2932155	0.771682
Pn1	2944898	2948718	2.9162
Pn1	2951246	2958548	1.77913
Pn1	2964837	2965404	0
Pn1	2975239	2975509	0
Pn1	2978265	2981860	3.97146
Pn1	2984909	2991264	3.29414
Pn1	2992416	2992617	0
Pn1	2998822	3000061	0.0163529
Pn1	3001546	3002975	1.84477
Pn1	3006169	3006499	2.26537
Pn1	3015570	3016800	0
Pn1	3027243	3028485	0
Pn1	3031601	3033213	0.700763
Pn1	3042220	3043459	0
Pn1	3044438	3046366	0
Pn1	3060617	3061856	0
Pn1	3062104	3064769	0
Pn1	3067779	3068533	0
Pn1	3070172	3071646	0.698994
Pn1	3075044	3075374	1.77113
Pn1	3084162	3085401	0
Pn1	3101791	3103030	0
Pn1	3106146	3107729	0
Pn1	3116631	3117834	0
Pn1	3123030	3123598	0
Pn1	3124407	3125518	0.0537701
Pn1	3126770	3132011	2.64226
Pn1	3135985	3137455	1.22233
Pn1	3144659	3145023	0.542921
Pn1	3170370	3176472	0.354119
Pn1	3180690	3184415	0.817427
Pn1	3206117	3206880	0
Pn1	3211265	3211991	0
Pn1	3213338	3213743	0
Pn1	3216686	3216890	0
Pn1	3216909	3217209	0
Pn1	3241178	3242029	3.12687
Pn1	3255643	3257535	0.193874
Pn1	3261785	3263757	0
Pn1	3274796	3278102	0.512031
Pn1	3283142	3284783	1.25258
Pn1	3295373	3296715	1.56216
Pn1	3298262	3299738	0.0151556
Pn1	3316695	3317925	0
Pn1	3319689	3320219	0
Pn1	3325604	3326111	0
Pn1	3331377	3332953	1.67459
Pn1	3341819	3342146	0
Pn1	3342322	3343048	0
Pn1	3343296	3345964	0
Pn1	3348973	3349219	0
Pn1	3350650	3350980	3.06272
Pn1	3360072	3361302	0
Pn1	3362755	3364016	0
Pn1	3371706	3372945	0
Pn1	3373925	3375861	0
Pn1	3378870	3379116	0
Pn1	3381749	3383224	0.517874
Pn1	3386622	3386952	2.80986
Pn1	3394703	3395942	0
Pn1	3396917	3398854	0.031984
Pn1	3407788	3409371	1.34388
Pn1	3412727	3413930	0
Pn1	3423672	3424704	0.116267
Pn1	3425960	3431265	2.53647
Pn1	3433556	3433766	0
Pn1	3436197	3437668	0.811984
Pn1	3444867	3445231	0.195151
Pn1	3476602	3477708	1.92664
Pn1	3496123	3496507	0.0608015
Pn1	3508268	3509177	0
Pn1	3511957	3513464	0
Pn1	3515494	3517337	1.85312
Pn1	3534941	3536830	2.0001
Pn1	3544217	3550930	0.896999
Pn1	3551267	3556663	0.356037
Pn1	3592828	3593934	1.76121
Pn1	3621717	3622653	1.17469
Pn1	3638274	3639753	0.86246
Pn1	3643157	3643521	1.88175
Pn1	3669963	3670899	1.41493
Pn1	3689440	3690919	0.528898
Pn1	3694324	3694688	2.32521
Pn1	3706715	3706986	0.00326101
Pn1	3717921	3718735	1.48255
Pn1	3730740	3731070	0
Pn1	3737451	3738665	0.325916
Pn1	3743670	3745641	0
Pn1	3756054	3759360	0.603551
Pn1	3764193	3765834	1.35478
Pn1	3772640	3772859	1.0547
Pn1	3774426	3775902	0.0251744
Pn1	3776814	3791033	2.67143
Pn1	3792920	3795983	2.8697
Pn1	3797249	3804098	2.16406
Pn1	3808972	3809263	0
Pn1	3822153	3823084	0.845667
Pn1	3836056	3841790	0.293005
Pn1	3843065	3844566	0.532026
Pn1	3866141	3869374	2.07105
Pn1	3873262	3874890	2.79808
Pn1	3877341	3880964	4.16607
Pn1	3883070	3884669	0.304647
Pn1	3901857	3903117	2.86777
Pn1	3920210	3923627	0
Pn1	3924909	3927400	2.08287
Pn1	3932156	3933531	1.09666
Pn1	3938697	3941542	0.0124298
Pn1	3960679	3962305	2.71246
Pn1	3963801	3967482	3.82734
Pn1	3969660	3971260	0.413732
Pn1	3986474	3987734	2.71447
Pn1	4005290	4007779	2.58073
Pn1	4012559	4013934	1.00817
Pn1	4019066	4021909	0.0124298
Pn1	4026671	4026956	0
Pn1	4027537	4027828	0.0828185
Pn1	4032570	4035418	0
Pn1	4041160	4043898	0.0588826
Pn1	4044646	4047118	2.313
Pn1	4052520	4052751	0
Pn1	4056813	4057131	0
Pn1	4060814	4061045	0
Pn1	4064020	4064362	0
Pn1	4071714	4074585	1.85514
Pn1	4076195	4079193	1.4044
Pn1	4090316	4090655	0
Pn1	4092638	4092980	0.0825221
Pn1	4093603	4093849	0.117392
Pn1	4098856	4100046	0.389439
Pn1	4107022	4108156	0.0641109
Pn1	4109410	4110588	0
Pn1	4111261	4112755	1.0324
Pn1	4112976	4114909	0.0560945
Pn1	4115178	4115505	0
Pn1	4121871	4122228	1.17132
Pn1	4122256	4124131	1.86089
Pn1	4130711	4133553	1.62057
Pn1	4133773	4135738	0.612677
Pn1	4135777	4136254	1.09447
Pn1	4149267	4152337	2.3271
Pn1	4159224	4159518	0
Pn1	4165199	4167333	3.75408
Pn1	4181070	4182881	4.93726
Pn1	4183161	4184672	3.48958
Pn1	4185890	4188192	0.155417
Pn1	4216745	4219590	3.23623
Pn1	4221274	4221932	0
Pn1	4237386	4237734	0
Pn1	4239540	4240243	1.70762
Pn1	4241779	4248224	1.46117
Pn1	4249361	4250413	0.306929
Pn1	4255690	4256748	0
Pn1	4258955	4259174	0
Pn1	4261068	4262500	1.29664
Pn1	4265568	4266241	0.608064
Pn1	4266689	4266899	0.168634
Pn1	4267905	4268184	0
Pn1	4268462	4271417	1.29795
Pn1	4274331	4277134	1.62616
Pn1	4278672	4279011	0.321315
Pn1	4279104	4279434	1.14868
Pn1	4294016	4296572	3.72738
Pn1	4304601	4305171	2.35245
Pn1	4307564	4308643	2.06305
Pn1	4315122	4318117	4.0495
Pn1	4321771	4326452	2.41772
Pn1	4332963	4336953	0.114554
Pn1	4337408	4341548	0.249627
Pn1	4341601	4344280	2.83663
Pn1	4353791	4355206	3.64965
Pn1	4357763	4358587	1.53937
Pn1	4358681	4359143	1.7959
Pn1	4360971	4368193	1.8687
Pn1	4370012	4370435	0
Pn1	4371163	4371934	0.392977
Pn1	4407924	4408346	0
Pn1	4411079	4411903	0
Pn1	4430847	4431180	0.515869
Pn1	4457358	4463214	0
Pn1	4474604	4475538	0
Pn1	4483659	4484201	0
Pn1	4497197	4500168	0
Pn1	4517928	4518523	0
Pn1	4527964	4528165	0
Pn1	4528428	4529178	0
Pn1	4536705	4537953	0
Pn1	4545706	4546954	0
Pn1	4553318	4553913	0
Pn1	4563490	4563691	0
Pn1	4563954	4564704	0
Pn1	4572217	4573465	0
Pn1	4581218	4582466	0
Pn1	4587685	4588967	0
Pn1	4589182	4589425	0
Pn1	4597696	4597897	0
Pn1	4598160	4603266	0
Pn1	4604296	4606916	0
Pn1	4615399	4615600	0
Pn1	4615863	4619040	0
Pn1	4626791	4628039	0
Pn1	4631243	4631719	0
Pn1	4639710	4640705	0
Pn1	4662246	4665013	0
Pn1	4668961	4674289	0
Pn1	4679799	4680093	0.0283542
Pn1	4681164	4681640	0
Pn1	4689528	4690635	0
Pn1	4709011	4711763	0
Pn1	4716266	4716467	0
Pn1	4723400	4723608	0
Pn1	4729081	4730329	0
Pn1	4731454	4733913	0
Pn1	4735306	4739803	0
Pn1	4762047	4762716	0
Pn1	4763294	4764014	0
Pn1	4769573	4773139	0
Pn1	4773969	4774218	0
Pn1	4777226	4778997	0
Pn1	4810840	4812792	0
Pn1	4819377	4819812	0
Pn1	4823051	4825815	0
Pn1	4839564	4841530	0
Pn1	4842118	4842838	0
Pn1	4845332	4852596	0
Pn1	4853426	4853675	0
Pn1	4890314	4892261	0
Pn1	4898932	4902942	0
Pn1	4903659	4903980	0
Pn1	4913382	4913634	0
Pn1	4920330	4921790	0
Pn1	4921850	4922243	0
Pn1	4925687	4926736	0
Pn1	4945796	4946465	0
Pn1	4949655	4956055	0
Pn1	4956073	4957878	0
Pn1	4964838	4966927	0
Pn1	4969228	4972126	0
Pn1	4981876	4982416	0
Pn1	4983241	4983451	0
Pn1	4998611	5000182	0
Pn1	5007378	5007780	0
Pn1	5020768	5021437	0
Pn1	5022265	5022496	0
Pn1	5034364	5034616	0
Pn1	5047446	5049913	0
Pn1	5050221	5051411	0
Pn1	5055787	5057832	0
Pn1	5058026	5058539	0
Pn1	5074781	5074989	0
Pn1	5080439	5081687	0
Pn1	5082812	5091440	0
Pn1	5091471	5093491	0
Pn1	5112511	5114458	0
Pn1	5127169	5135766	0
Pn1	5135797	5137838	0
Pn1	5169947	5170616	0
Pn1	5171194	5171914	0
Pn1	5178366	5183411	0
Pn1	5186151	5187259	0
Pn1	5195923	5196175	0
Pn1	5210095	5210956	0
Pn1	5216859	5219173	2.1152
Pn1	5221504	5221735	0
Pn1	5248884	5251152	0.0382911
Pn1	5251910	5254146	3.34038
Pn1	5254872	5255601	2.02761
Pn1	5257657	5261212	2.90046
Pn1	5261317	5261539	0.61958
Pn1	5275752	5276019	0
Pn1	5279619	5287677	2.47122
Pn1	5291892	5295536	0
Pn1	5311863	5316106	3.99313
Pn1	5323503	5324028	0
Pn1	5344289	5347311	1.18546
Pn1	5360141	5361843	0
Pn1	5364413	5370944	2.39283
Pn1	5371980	5375420	1.44537
Pn1	5378975	5379206	2.32464
Pn1	5394166	5394562	0
Pn1	5394600	5396273	0
Pn1	5400915	5403590	0
Pn1	5409688	5412018	1.75176
Pn1	5414482	5419250	1.92843
Pn1	5430084	5430690	0
Pn1	5446161	5446776	0
Pn1	5448971	5449370	0
Pn1	5450071	5450443	0
Pn1	5468491	5468837	0
Pn1	5470405	5470756	0.131646
Pn1	5472115	5474804	6.3565
Pn1	5483378	5483579	0
Pn1	5484417	5487099	5.66926
Pn1	5490545	5491010	0
Pn1	5496725	5499416	6.33989
Pn1	5507873	5508578	0
Pn1	5510004	5513767	1.51495
Pn1	5524007	5526077	1.80684
Pn1	5530080	5532493	2.72246
Pn1	5552040	5552664	1.97511
Pn1	5561367	5562565	1.36485
Pn1	5562842	5563118	0.119057
Pn1	5564011	5564724	0.888711
Pn1	5565795	5566405	0
Pn1	5577388	5578652	0.679752
Pn1	5602619	5604300	1.48593
Pn1	5611936	5612560	1.93175
Pn1	5624598	5626555	1.76252
Pn1	5644703	5647261	0
Pn1	5662420	5662747	0
Pn1	5666338	5667618	0.640149
Pn1	5673208	5673499	0
Pn1	5688889	5691267	1.35589
Pn1	5693335	5693990	2.32203
Pn1	5695301	5696043	3.02467
Pn1	5721532	5723213	0.779275
Pn1	5741109	5741526	0.0688866
Pn1	5748454	5751007	0.782982
Pn1	5751382	5753787	0.26878
Pn1	5760361	5762139	3.35077
Pn1	5773335	5778178	3.04659
Pn1	5779093	5779408	2.37987
Pn1	5779758	5784487	2.26645
Pn1	5785298	5788463	1.51958
Pn1	5790006	5793876	1.84877
Pn1	5797029	5798313	0.33712
Pn1	5804867	5805530	0
Pn1	5806791	5808381	0
Pn1	5810941	5811871	2.91114
Pn1	5816450	5821782	1.44642
Pn1	5831852	5834891	2.66556
Pn1	5859674	5862193	2.00377
Pn1	5875652	5875970	0.575864
Pn1	5880990	5881386	0
Pn1	5884097	5886031	0.188253
Pn1	5891221	5895700	3.06892
Pn1	5896930	5901645	0.464466
Pn1	5909088	5912105	1.92415
Pn1	5919887	5920452	0
Pn1	5922294	5924459	0
Pn1	5929108	5932179	4.38523
Pn1	5938946	5941838	2.83155
Pn1	5948092	5952681	2.53136
Pn1	5954622	5955015	0
Pn1	5955535	5955811	0
Pn1	5956669	5958282	0
Pn1	5962002	5962449	4.92005
Pn1	5977729	5979300	5.12518
Pn1	5980718	5981286	0.131123
Pn1	5987418	5993798	2.41887
Pn1	5997601	5997926	0
Pn1	6012817	6013659	0.481589
Pn1	6013892	6016906	2.04545
Pn1	6018086	6018903	0.311141
Pn1	6030345	6032608	0.54033
Pn1	6038473	6038758	0
Pn1	6039598	6039829	0
Pn1	6044698	6047027	2.52144
Pn1	6047705	6047948	0.037941
Pn1	6050750	6051329	3.05885
Pn1	6069327	6070982	3.64872
Pn1	6073209	6073586	0
Pn1	6074551	6074773	0
Pn1	6090178	6093780	0.943348
Pn1	6095623	6098229	1.6756
Pn1	6115620	6116875	0.303864
Pn1	6119420	6119777	0
Pn1	6121635	6126286	0.734425
Pn1	6134212	6136495	3.23437
Pn1	6136833	6143256	2.43494
Pn1	6148312	6148891	1.88483
Pn1	6155381	6158525	3.63543
Pn1	6159985	6160198	0.0402855
Pn1	6224532	6224808	0.403556
Pn1	6225653	6226112	2.26801
Pn1	6234823	6242673	2.65341
Pn1	6242801	6243110	0.0284588
Pn1	6243749	6246198	2.03808
Pn1	6248660	6248915	2.31012
Pn1	6251337	6254418	1.66208
Pn1	6268088	6281801	2.73242
Pn1	6283174	6283408	0
Pn1	6284085	6284412	0
Pn1	6288447	6288801	0
Pn1	6289567	6298265	2.67308
Pn1	6307310	6307619	0
Pn1	6308182	6309949	0
Pn1	6313271	6316234	3.78319
Pn1	6319684	6323603	0.500543
Pn1	6345613	6345922	0
Pn1	6346485	6351979	0.32746
Pn1	6352044	6354509	3.0093
Pn1	6358572	6361871	1.09637
Pn1	6371551	6373513	3.17278
Pn1	6375701	6377222	0.012302
Pn1	6378759	6380363	0
Pn1	6380387	6380706	0
Pn1	6396982	6397246	0
Pn1	6401678	6402383	0.077169
Pn1	6403808	6405044	1.97893
Pn1	6407233	6407662	0.208302
Pn1	6418495	6419888	0.794265
Pn1	6423321	6423933	0
Pn1	6444420	6444948	0.155232
Pn1	6453415	6457908	0.366955
Pn1	6472697	6473750	0.123712
Pn1	6487649	6487848	0
Pn1	6494383	6496454	1.90336
Pn1	6509490	6510099	0
Pn1	6522799	6524871	1.18732
Pn1	6529009	6529908	2.40733
Pn1	6541726	6542155	0
Pn1	6574346	6575148	3.01829
Pn1	6579936	6584522	3.40039
Pn1	6588349	6588748	0
Pn1	6594225	6595905	0.0910198
Pn1	6596613	6597826	2.22438
Pn1	6599250	6599864	1.7863
Pn1	6608166	6609443	0.342193
Pn1	6627901	6630274	0.942229
Pn1	6632360	6633015	0.176459
Pn1	6645190	6647151	1.81356
Pn1	6651961	6653351	0.705808
Pn1	6655304	6655959	0.425345
Pn1	6657134	6659880	2.64854
Pn1	6682184	6682712	0.114025
Pn1	6691003	6692684	1.39917
Pn1	6696196	6702592	1.19742
Pn1	6706305	6706915	0
Pn1	6725835	6726069	1.72419
Pn1	6735118	6737085	0.664839
Pn1	6738231	6738438	2.17425
Pn1	6744406	6744742	1.94553
Pn1	6749052	6751524	2.66474
Pn1	6761489	6761960	0
Pn1	6774641	6776713	0.90967
Pn1	6778739	6779042	0.138301
Pn1	6780720	6783646	2.26232
Pn1	6785816	6791446	1.35627
Pn1	6807436	6812627	0.691873
Pn1	6816040	6820533	1.6419
Pn1	6826006	6827059	0
Pn1	6847659	6849518	0.710659
Pn1	6853671	6857824	2.64589
Pn1	6873062	6876824	0.118416
Pn1	6895108	6897514	0.264205
Pn1	6904271	6905000	3.37966
Pn1	6905016	6906794	3.64282
Pn1	6918560	6923399	2.5552
Pn1	6924300	6924624	2.18979
Pn1	6924974	6929741	2.45757
Pn1	6930556	6933722	1.53422
Pn1	6935275	6939081	1.83329
Pn1	6942233	6943517	0.337854
Pn1	6955359	6955640	0.312352
Pn1	6956173	6957103	2.66794
Pn1	6960511	6967565	0.990521
Pn1	6977307	6980346	2.83601
Pn1	6985255	6990187	2.57882
Pn1	6993236	6993569	0
Pn1	7004549	7007085	2.04639
Pn1	7020574	7020868	0.680916
Pn1	7025065	7025664	0.194689
Pn1	7025817	7026381	0.322644
Pn1	7027572	7029507	0.0526317
Pn1	7034716	7039199	3.12214
Pn1	7049212	7049473	0
Pn1	7051498	7055500	2.48587
Pn1	7060123	7061171	0
Pn1	7071965	7075023	4.53538
Pn1	7076378	7077000	0
Pn1	7081998	7084891	2.68008
Pn1	7094709	7095732	2.32936
Pn1	7097664	7098057	0
Pn1	7098577	7098853	0
Pn1	7101049	7101328	0
Pn1	7105118	7105568	5.46004
Pn1	7122456	7124045	5.05366
Pn1	7125464	7126031	0.290928
Pn1	7132126	7132405	0.0689292
Pn1	7134345	7138278	2.52441
Pn1	7142059	7142384	0
Pn1	7158454	7159633	0.793458
Pn1	7160089	7162543	2.50584
Pn1	7163633	7164552	0.367237
Pn1	7179993	7181023	3.80393
Pn1	7193010	7194523	2.34241
Pn1	7203228	7206833	1.04261
Pn1	7208660	7211266	2.14414
Pn1	7230221	7231476	0.215158
Pn1	7245983	7248325	3.05889
Pn1	7248663	7255085	2.49479
Pn1	7260141	7260720	1.85888
Pn1	7267235	7270379	3.69578
Pn1	7271894	7272050	0.555797
Pn1	7342716	7342992	0.151559
Pn1	7343840	7344299	2.75838
Pn1	7352498	7359391	2.64615
Pn1	7360027	7360345	0.0316143
Pn1	7360473	7360782	0.0284588
Pn1	7361422	7363871	2.07266
Pn1	7366360	7366615	2.24238
Pn1	7369169	7371662	1.79805
Pn1	7381913	7382472	0.816852
Pn1	7401969	7412687	2.82097
Pn1	7414029	7414374	0
Pn1	7417810	7418116	1.96133
Pn1	7418893	7419541	0
Pn1	7420359	7429062	2.31276
Pn1	7429175	7429499	0.0357914
Pn1	7437195	7438409	0
Pn1	7438994	7440762	0
Pn1	7444376	7447342	3.6917
Pn1	7450791	7454709	1.43602
Pn1	7464300	7466254	3.40766
Pn1	7468762	7469965	0.0579085
Pn1	7471501	7473105	0
Pn1	7478056	7480393	0
Pn1	7480912	7481576	0
Pn1	7483974	7484467	0
Pn1	7484881	7488026	1.60223
Pn1	7493327	7496747	1.37556
Pn1	7497932	7505279	3.16437
Pn1	7518081	7519492	0
Pn1	7519856	7520069	0
Pn1	7526889	7527616	3.03826
Pn1	7533963	7535862	0.137027
Pn1	7543381	7546046	1.97482
Pn1	7550669	7551239	2.87282
Pn1	7552600	7554069	2.92294
Pn1	7562469	7566420	4.52151
Pn1	7566863	7571133	0
Pn1	7588873	7591250	0.385362
Pn1	7595214	7595451	0
Pn1	7628677	7629172	3.97956
Pn1	7632421	7632870	2.49265
Pn1	7635009	7635372	0
Pn1	7646249	7649229	2.7694
Pn1	7652145	7656497	2.83949
Pn1	7661963	7662931	0.21441
Pn1	7664343	7666194	2.40127
Pn1	7671337	7672874	3.91185
Pn1	7687794	7688701	0
Pn1	7697570	7699376	5.29114
Pn1	7731000	7734276	2.10939
Pn1	7735753	7736181	2.30499
Pn1	7758074	7758437	0
Pn1	7761239	7762365	0.024611
Pn1	7763246	7763933	2.31673
Pn1	7782711	7783699	0.184245
Pn1	7814212	7816153	0
Pn1	7820458	7823062	0
Pn1	7826757	7833954	3.96615
Pn1	7837862	7841552	0
Pn1	7842375	7845103	1.8084
Pn1	7853316	7854810	1.44378
Pn1	7855506	7859559	1.72729
Pn1	7859594	7859936	0.194256
Pn1	7884288	7884720	0
Pn1	7884835	7885387	0
Pn1	7885407	7885749	0
Pn1	7904309	7907819	0
Pn1	7935934	7938793	4.07608
Pn1	7960672	7961719	0.894754
Pn1	7962811	7965780	0.0421408
Pn1	7978857	7979154	0
Pn1	7988132	7988603	1.03389
Pn1	7989710	7990843	0.0165516
Pn1	7999355	7999926	0
Pn1	8034836	8035169	0
Pn1	8050045	8050379	0
Pn1	8059510	8062125	0
Pn1	8084940	8087499	0.33596
Pn1	8110561	8110768	0.0157244
Pn1	8115695	8118257	0.0581805
Pn1	8131982	8132186	0
Pn1	8136842	8139634	0
Pn1	8171999	8175909	0
Pn1	8180465	8181357	0
Pn1	8196987	8198117	0.133372
Pn1	8199627	8199876	0
Pn1	8214735	8218602	0
Pn1	8225536	8225860	0
Pn1	8233596	8233905	0
Pn1	8265518	8265818	0
Pn1	8271127	8271461	0
Pn1	8282899	8283812	0
Pn1	8297061	8297991	0.490731
Pn1	8313609	8314471	0.0844478
Pn1	8315711	8318773	0.00463093
Pn1	8337487	8337736	0
Pn1	8355486	8355783	0
Pn1	8376095	8376371	0
Pn1	8379775	8380908	0
Pn1	8382564	8382813	0
Pn1	8395919	8396195	0
Pn1	8399596	8402629	0
Pn1	8415628	8415964	0
Pn1	8419334	8420466	0
Pn1	8422118	8422367	0
Pn1	8427826	8428114	0
Pn1	8446919	8447342	0.0322526
Pn1	8465097	8465430	0
Pn1	8466911	8467321	0
Pn1	8471236	8474184	0
Pn1	8491221	8491455	0.245664
Pn1	8495856	8498507	0.447578
Pn1	8520341	8520641	0
Pn1	8533011	8535789	0
Pn1	8542300	8544537	0
Pn1	8553304	8555406	0
Pn1	8556701	8560764	0
Pn1	8569196	8572351	0
Pn1	8584955	8587720	0
Pn1	8595557	8599448	0
Pn1	8621752	8622085	0
Pn1	8628119	8630834	0
Pn1	8648176	8648404	0.755583
Pn1	8653289	8656328	0.0972029
Pn1	8662282	8663144	0.121274
Pn1	8664411	8667450	0.17583
Pn1	8681959	8682259	0
Pn1	8698968	8702857	0
Pn1	8721802	8722264	0
Pn1	8722573	8725678	0
Pn1	8747323	8747623	0.111399
Pn1	8751111	8753904	0
Pn1	8758001	8758301	0
Pn1	8781028	8783825	0
Pn1	8803188	8803490	0
Pn1	8808119	8810629	0
Pn1	8824706	8825800	0
Pn1	8839851	8842397	0
Pn1	8844011	8846776	0
Pn1	8854561	8858453	0
Pn1	8864808	8865684	0
Pn1	8869632	8872427	0
Pn1	8896067	8898808	0
Pn1	8902654	8902957	0
Pn1	8911214	8912346	0.0145102
Pn1	8937033	8939823	0.0078597
Pn1	8958108	8958411	0
Pn1	8966658	8969450	0.0078597
Pn1	8981290	8981793	0.0561324
Pn1	8982044	8982404	0.0651527
Pn1	9007199	9009991	0
Pn1	9021600	9022732	0
Pn1	9026868	9027105	0
Pn1	9035898	9037435	0
Pn1	9041232	9041469	0
Pn1	9052932	9055583	0.144089
Pn1	9070051	9070255	0.295562
Pn1	9074607	9082875	0
Pn1	9087329	9087632	0
Pn1	9095779	9098572	0.213514
Pn1	9124866	9125079	0
Pn1	9125622	9133141	2.67329
Pn1	9146927	9148565	3.65685
Pn1	9153630	9170492	2.56912
Pn1	9176420	9188105	1.93961
Pn1	9203590	9204066	4.79142
Pn1	9212722	9212935	0
Pn1	9220773	9222013	1.75194
Pn1	9233030	9233630	0.779675
Pn1	9235342	9236624	0.0181614
Pn1	9238098	9238389	0.828778
Pn1	9245922	9247041	0.496573
Pn1	9253498	9254284	0.29249
Pn1	9263247	9266421	3.3722
Pn1	9269625	9271722	1.20968
Pn1	9282719	9282926	0
Pn1	9283346	9285170	1.77486
Pn1	9296648	9296968	0
Pn1	9298820	9302343	2.59263
Pn1	9310307	9311349	0.847277
Pn1	9323910	9324753	2.83937
Pn1	9339884	9341012	0
Pn1	9351823	9352267	0
Pn1	9358168	9363439	2.598
Pn1	9365552	9368454	1.16549
Pn1	9370089	9371356	3.40659
Pn1	9372568	9372847	0.543896
Pn1	9374892	9375447	0.875564
Pn1	9382961	9386966	0
Pn1	9398587	9401411	0
Pn1	9447838	9450737	0.588278
Pn1	9453657	9454897	0.151776
Pn1	9461418	9462198	4.75392
Pn1	9462651	9465356	4.57958
Pn1	9475253	9476156	1.58216
Pn1	9489701	9490208	0.34443
Pn1	9498469	9499174	4.41865
Pn1	9569431	9574989	1.75307
Pn1	9570888	9574989	2.20768
Pn1	9588741	9590067	1.41487
Pn1	9601527	9604733	0
Pn1	9601527	9604733	0
Pn1	9614314	9615247	0
Pn1	9627063	9627381	0
Pn1	9638905	9640093	0
Pn1	9698876	9699596	3.39951
Pn1	9707800	9708512	0
Pn1	9715190	9716232	0.0443473
Pn1	9720291	9720594	0
Pn1	9771382	9771922	0
Pn1	9774258	9775430	0
Pn1	9794163	9795510	0.502909
Pn1	9797812	9798208	0.068717
Pn1	9798265	9799789	0
Pn1	9805883	9807242	0.027998
Pn1	9835985	9837332	0.0516654
Pn1	9840468	9841795	0
Pn1	9866324	9867683	0.551633
Pn1	9870036	9870419	0
Pn1	9879640	9880999	0.0903555
Pn1	9883072	9884711	0
Pn1	9900790	9901504	1.89829
Pn1	9910625	9911037	0.858279
Pn1	9915997	9916252	0.221991
Pn1	9926496	9927476	0.720753
Pn1	9931736	9937224	3.02016
Pn1	9945399	9961942	0.141606
Pn1	9964368	9966368	0
Pn1	10009646	10013196	0
Pn1	10069068	10069479	3.56804
Pn1	10080130	10080673	0.0725445
Pn1	10109798	10112847	1.79245
Pn1	10114531	10117428	4.39081
Pn1	10146486	10146954	0
Pn1	10156981	10158019	1.16504
Pn1	10161601	10161808	0
Pn1	10167133	10191114	2.22453
Pn1	10197964	10198632	0.0673131
Pn1	10244222	10244383	3.8597
Pn1	10288396	10290831	0
Pn1	10314606	10314819	1.50115
Pn1	10316751	10318906	2.97472
Pn1	10339085	10339673	0
Pn1	10348558	10348906	0.684741
Pn1	10352756	10354835	1.5302
Pn1	10352756	10354835	1.71475
Pn1	10366162	10366760	0
Pn1	10381264	10382800	2.09018
Pn1	10383240	10387417	1.81543
Pn1	10383240	10385131	0
Pn1	10386898	10387417	2.13311
Pn1	10388962	10393684	2.89193
Pn1	10397023	10397344	1.0378
Pn1	10409572	10409656	0.161705
Pn1	10414209	10414543	1.60278
Pn1	10423941	10424148	1.98212
Pn1	10446870	10447170	0
Pn1	10450021	10450372	0
Pn1	10471243	10472161	2.46715
Pn1	10485341	10488348	0.303959
Pn1	10499252	10502137	0
Pn1	10512149	10512541	0.213763
Pn1	10516822	10518978	0
Pn1	10523444	10523747	0
Pn1	10532066	10534858	0.00848523
Pn1	10553675	10553972	1.36894
Pn1	10554003	10557837	2.8945
Pn1	10564160	10564373	0
Pn1	10564867	10572389	2.85357
Pn1	10573994	10581252	2.53243
Pn1	10592305	10593946	3.67714
Pn1	10599000	10618496	2.39915
Pn1	10621773	10633613	1.71808
Pn1	10644450	10644858	0
Pn1	10644939	10647588	0
Pn1	10648230	10648706	4.66981
Pn1	10660369	10661609	2.02169
Pn1	10673530	10674130	1.32315
Pn1	10675809	10679013	0.584799
Pn1	10686451	10687570	0.36611
Pn1	10693978	10694764	0.776673
Pn1	10710675	10710996	1.16466
Pn1	10711978	10714075	1.04174
Pn1	10726260	10726467	0
Pn1	10730274	10730595	0
Pn1	10736667	10740204	2.87084
Pn1	10753340	10754308	0.882721
Pn1	10766957	10767800	2.08098
Pn1	10781664	10782792	0
Pn1	10786583	10787722	0
Pn1	10800212	10805440	2.69858
Pn1	10808042	10810944	1.43918
Pn1	10812540	10813807	3.48338
Pn1	10815007	10815343	0.285902
Pn1	10826856	10830944	0.00819797
Pn1	10837653	10840788	0
Pn1	10859100	10859605	0.49642
Pn1	10882528	10883116	0
Pn1	10892731	10895631	0.99599
Pn1	10898555	10899802	0.219114
Pn1	10901085	10905459	0.0703839
Pn1	10906315	10907095	4.72604
Pn1	10907542	10910235	4.54072
Pn1	10913396	10913720	0
Pn1	10919452	10920355	2.30319
Pn1	10943517	10944222	4.89968
Pn1	10945610	10946215	0
Pn1	10964180	10964957	6.17254
Pn1	10969979	10970509	0
Pn1	10998140	10998558	0
Pn1	11013564	11014059	0
Pn1	11015436	11023326	4.47825
Pn1	11024277	11025341	0
Pn1	11026895	11027264	0
Pn1	11051630	11051909	0
Pn1	11052494	11052776	0.738229
Pn1	11058206	11058689	0.0307736
Pn1	11061032	11064784	0.113945
Pn1	11061032	11063507	2.00443
Pn1	11087213	11089205	5.27131
Pn1	11092299	11092755	0
Pn1	11096813	11097664	0
Pn1	11097790	11098959	0
Pn1	11123271	11126303	5.19571
Pn1	11127877	11129262	0
Pn1	11130166	11130619	0
Pn1	11139211	11139850	6.66209
Pn1	11140865	11143415	2.09846
Pn1	11149009	11149363	0
Pn1	11156835	11160612	0.450334
Pn1	11161267	11161540	0
Pn1	11163809	11164121	0
Pn1	11170289	11171259	0
Pn1	11171359	11171758	0
Pn1	11171989	11172313	0.432531
Pn1	11184236	11186362	3.49074
Pn1	11195499	11195925	1.1808
Pn1	11198902	11199536	0
Pn1	11217174	11220614	0
Pn1	11226657	11226903	0
Pn1	11242952	11244289	0
Pn1	11258218	11261013	0.0400639
Pn1	11272064	11274410	0
Pn1	11295407	11295608	0
Pn1	11300569	11300888	0
Pn1	11309935	11310828	0
Pn1	11312374	11313611	0.192808
Pn1	11341246	11352142	3.88714
Pn1	11353452	11353836	2.41284
Pn1	11363949	11364689	1.73485
Pn1	11382591	11383034	2.61541
Pn1	11388612	11389248	2.49455
Pn1	11395227	11395563	2.58206
Pn1	11397337	11397658	2.072
Pn1	11398075	11400625	0
Pn1	11401645	11401942	0
Pn1	11418579	11429787	3.55061
Pn1	11433260	11436722	3.21822
Pn1	11452463	11453477	2.26562
Pn1	11457932	11462288	3.21523
Pn1	11465796	11466075	0
Pn1	11473966	11479534	2.72375
Pn1	11499057	11500500	3.49312
Pn1	11509162	11509441	0
Pn1	11514413	11515046	2.82576
Pn1	11515251	11520879	2.32782
Pn1	11520946	11521291	2.24735
Pn1	11524744	11528173	2.83093
Pn1	11540692	11541709	1.37478
Pn1	11546407	11547850	2.52357
Pn1	11556489	11556768	0
Pn1	11561741	11567294	2.49921
Pn1	11583947	11585390	3.23343
Pn1	11599160	11605049	3.42429
Pn1	11613814	11622266	5.36729
Pn1	11635043	11638555	2.51845
Pn1	11640754	11641030	2.45279
Pn1	11647312	11647762	0.000413581
Pn1	11649834	11650697	0
Pn1	11657316	11664310	0.976969
Pn1	11666111	11670823	0
Pn1	11676124	11676592	0.0427235
Pn1	11676864	11681511	0
Pn1	11691171	11693637	1.74341
Pn1	11695115	11700995	0
Pn1	11714470	11714924	0
Pn1	11719139	11719382	0
Pn1	11761034	11766464	0.790577
Pn1	11771163	11773256	0
Pn1	11808822	11811190	0.00940629
Pn1	11814539	11824253	2.48411
Pn1	11847455	11847755	0
Pn1	11881709	11881949	1.18039
Pn1	11885006	11885405	0.0974854
Pn1	11885006	11885405	0.25519
Pn1	11885979	11886547	0.200632
Pn1	11895489	11895894	1.07134
Pn1	11899348	11904084	2.79579
Pn1	11910521	11911229	2.3431
Pn1	11919264	11921139	2.24515
Pn1	11939203	11939883	0
Pn1	11939994	11940354	0.0320502
Pn1	11944677	11945322	0
Pn1	11952891	11953254	0
Pn1	11989102	11989834	1.52886
Pn1	12046459	12048459	0
Pn1	12050774	12051057	0
Pn1	12053622	12058592	1.89721
Pn1	12066753	12071585	3.04658
Pn1	12119592	12120951	0.15416
Pn1	12133813	12134026	0
Pn1	12136539	12137898	0.220989
Pn1	12147043	12148402	0.527654
Pn1	12171362	12172721	0.0605361
Pn1	12187681	12189572	1.27557
Pn1	12217755	12220361	1.24705
Pn1	12217755	12218887	0.627164
Pn1	12233069	12233372	0
Pn1	12237409	12238436	0
Pn1	12253206	12253926	3.30802
Pn1	12265604	12268130	2.49249
Pn1	12269306	12269579	0
Pn1	12279861	12284479	3.06771
Pn1	12289338	12293566	4.58633
Pn1	12332513	12335365	2.59307
Pn1	12342702	12347122	0.300487
Pn1	12354138	12357948	0.368458
Pn1	12390702	12393799	0.143203
Pn1	12398863	12399511	0
Pn1	12402896	12404162	0.660259
Pn1	12406390	12409196	3.99891
Pn1	12421136	12422699	4.97669
Pn1	12437204	12438110	2.90458
Pn1	12460275	12462896	2.68425
Pn1	12492049	12493971	2.91408
Pn1	12494065	12494266	0.0153486
Pn1	12509389	12515052	3.25064
Pn1	12549066	12552066	0
Pn1	12593182	12595595	0.185964
Pn1	12609503	12611995	0
Pn1	12613863	12615516	0.539439
Pn1	12631241	12631685	0.12418
Pn1	12632943	12633693	0.104111
Pn1	12634889	12636293	0
Pn1	12637179	12639085	0
Pn1	12651084	12653447	1.12271
Pn1	12654606	12654807	0
Pn1	12660680	12660959	0
Pn1	12670546	12672159	2.2054
Pn1	12682897	12684355	0
Pn1	12704963	12705233	0
Pn1	12716801	12719182	0.892192
Pn1	12741064	12741664	0
Pn1	12743252	12743407	0
Pn1	12761916	12762264	0
Pn1	12764455	12765064	0.0714356
Pn1	12770424	12770754	0
Pn1	12784221	12789869	2.4834
Pn1	12790006	12795817	0.323301
Pn1	12796492	12797434	0.0279718
Pn1	12804632	12807492	0
Pn1	12813500	12817339	2.60132
Pn1	12820093	12820420	2.50419
Pn1	12839601	12841873	0
Pn1	12850701	12857561	2.4857
Pn1	12859116	12859335	0
Pn1	12859699	12861333	0
Pn1	12903462	12903966	2.96144
Pn1	12980139	12981336	0
Pn1	12990900	12991176	0
Pn1	13003375	13003749	0
Pn1	13032334	13033660	1.20803
Pn1	13058364	13059194	2.51786
Pn1	13116701	13116962	0.29183
Pn1	13117600	13118183	0.606437
Pn1	13119579	13120107	0
Pn1	13120408	13120630	0
Pn1	13175172	13177423	0
Pn1	13177444	13177645	0
Pn1	13205141	13205345	0
Pn1	13217078	13217600	0
Pn1	13217744	13218152	0
Pn1	13261429	13262440	2.76129
Pn1	13267340	13267730	0
Pn1	13298753	13299131	0
Pn1	13314015	13316002	3.76981
Pn1	13350047	13351254	1.91777
Pn1	13360240	13360498	0
Pn1	13366909	13367134	0
Pn1	13367952	13368328	1.03586
Pn1	13368487	13369525	2.29695
Pn1	13400186	13403747	2.06164
Pn1	13471384	13477188	2.38517
Pn1	13477206	13477734	0.501505
Pn1	13505444	13509820	0
Pn1	13509837	13510152	0
Pn1	13511326	13511647	3.75856
Pn1	13515256	13516063	3.43189
Pn1	13528728	13529765	0
Pn1	13550646	13550937	0.691453
Pn1	13552437	13555330	2.06941
Pn1	13559071	13559749	1.45998
Pn1	13573958	13577770	1.00121
Pn1	13585912	13586431	0
Pn1	13598475	13601477	0.673827
Pn1	13605832	13607900	0
Pn1	13659686	13659887	0
Pn1	13668507	13673086	3.18322
Pn1	13673963	13674497	0.321566
Pn1	13677920	13682985	3.90381
Pn1	13723621	13724747	0.523312
Pn1	13737330	13740358	0.235826
Pn1	13764129	13766493	2.48761
Pn1	13775880	13778336	0
Pn1	13829900	13830152	0
Pn1	13832509	13835427	2.38328
Pn1	13837495	13839991	1.04085
Pn1	13862441	13863031	0.0561645
Pn1	13869768	13870116	0
Pn1	13901597	13902011	0
Pn1	13955263	13955960	0.0376262
Pn1	13984614	13985712	0.0794425
Pn1	13986063	13986858	0
Pn1	14030113	14031344	3.52874
Pn1	14103315	14103642	0
Pn1	14117030	14121545	0.858396
Pn1	14130600	14132822	0
Pn1	14139151	14141388	0
Pn1	14152844	14155758	2.67066
Pn1	14162573	14162906	1.9086
Pn1	14196952	14197135	0.0460442
Pn1	14211214	14211541	0
Pn1	14212220	14213105	0.535319
Pn1	14283733	14284750	0.0635771
Pn1	14319260	14320278	0
Pn1	14363578	14364041	0
Pn1	14376561	14376900	0
Pn1	14402832	14407753	0.0409935
Pn1	14412585	14413038	0
Pn1	14472462	14472702	0.209931
Pn1	14475792	14480035	4.16545
Pn1	14494472	14494843	0
Pn1	14518607	14518823	0
Pn1	14518886	14519938	0
Pn1	14534067	14534792	0
Pn1	14539833	14542134	1.46507
Pn1	14553143	14553509	1.96703
Pn1	14556051	14557174	1.19995
Pn1	14558326	14565159	0.0104429
Pn1	14566261	14569753	0
Pn1	14592600	14593241	3.62159
Pn1	14593256	14593589	3.9745
Pn1	14606448	14606712	0.197524
Pn1	14638898	14640795	2.53444
Pn1	14682960	14684858	2.34355
Pn1	14770332	14770852	1.57194
Pn1	14776298	14778066	1.50777
Pn1	14781363	14782088	1.28316
Pn1	14814007	14819649	0.392347
Pn1	14822490	14823014	3.63713
Pn1	14824073	14825214	2.21958
Pn1	14843436	14843733	0
Pn1	14878537	14879080	0.662439
Pn1	14886422	14887052	0.222258
Pn1	14888569	14888890	0
Pn1	14950269	14951568	2.45042
Pn1	14952292	14952721	0
Pn1	15324395	15327301	0
Pn1	15327465	15327750	0
Pn1	15338305	15338795	0
Pn1	15366388	15366736	0
Pn1	15404242	15404491	0
Pn1	15484087	15484354	0
Pn1	15497649	15497961	0
Pn1	15512433	15512634	0
Pn1	15525920	15526190	0
Pn1	15531076	15533097	0.0948901
Pn1	15661786	15663640	0
Pn1	15754329	15754983	0
Pn1	15762025	15767992	4.28723
Pn1	15772003	15774380	4.32817
Pn1	15980491	15981650	4.20874
Pn1	16035361	16036286	0
Pn1	16404115	16404517	0.454471
Pn1	16405164	16407941	0.150728
Pn1	16469193	16470492	2.184
Pn1	16690929	16691298	0
Pn1	16795649	16796783	0
Pn1	16848879	16849200	0
Pn1	16850655	16851462	0
Pn1	16858441	16858879	0
Pn1	16888868	16889069	0.0687251
Pn1	16902395	16902665	0
Pn1	16907992	16909755	0.173772
Pn1	17001668	17002058	0
Pn1	17002107	17003949	0.850936
Pn1	17004507	17005474	0
Pn1	17060308	17060524	0
Pn1	17081092	17081467	0
Pn1	17217359	17217815	0.0668134
Pn1	17220007	17220319	0
Pn1	17372339	17372540	0
Pn1	17486003	17486204	0
Pn1	17695387	17695591	0
Pn1	17720519	17723288	2.66595
Pn1	17723436	17724847	2.52876
Pn1	17752689	17753254	0
Pn1	17963864	17964438	0
Pn1	18012666	18013553	2.61313
Pn1	18015029	18016399	2.39082
Pn1	18097649	18098222	0.0176683
Pn1	18138336	18140391	0.30932
Pn1	18140730	18142825	0.245236
Pn1	18145986	18146292	0
Pn1	18186730	18186970	0
Pn1	18326752	18327004	0
Pn1	18434370	18434754	0
Pn1	18707154	18707328	0
Pn1	18823025	18823349	0
Pn1	18928644	18928851	0.304115
Pn1	19048489	19050648	0
Pn1	19054883	19056695	0
Pn1	19188159	19189272	0
Pn1	19189307	19191777	0
Pn1	19586560	19586986	0.192426
Pn1	19587017	19588103	0.13662
Pn1	19774990	19775378	0
Pn1	20473788	20474049	0
Pn1	20474093	20474402	0
Pn1	20480770	20481055	0
Pn1	20482078	20482627	1.16484
Pn1	20482642	20483402	0
Pn1	20491286	20492136	1.11906
Pn1	20492476	20493631	0
Pn1	20504440	20504933	0
Pn1	20514088	20514525	0.00774658
Pn1	20515642	20515906	0
Pn1	20518640	20520061	0
Pn1	20520545	20522138	2.53321
Pn1	20523845	20528898	2.78866
Pn1	20529757	20530456	0
Pn1	20591539	20591740	0
Pn1	20649828	20650255	0
Pn1	20677582	20686497	3.45291
Pn1	20799129	20800245	0
Pn1	20800280	20801288	0
Pn1	20846343	20846682	0
Pn1	20846786	20847187	0
Pn1	20850129	20850780	0
Pn1	20882593	20882857	0
Pn1	20882954	20884281	0
Pn1	20884608	20885028	0
Pn1	20885128	20885743	0
Pn1	20887808	20888186	0
Pn1	21556830	21558359	0
Pn1	21564583	21565782	1.80099
Pn1	21589057	21589626	0
Pn1	21641017	21641317	0
Pn1	21669945	21670679	0
Pn1	21670874	21671447	0
Pn1	21673667	21674048	0
Pn1	21908206	21908761	0.0781215
Pn1	21911682	21911910	0
Pn1	21943658	21943871	0
Pn1	21947267	21948324	0
Pn1	21983474	21984581	3.20353
Pn1	22182299	22182692	0
Pn1	22245867	22246458	0.597104
Pn1	22305917	22306226	0
Pn1	22648911	22650995	2.32328
Pn1	22651479	22652252	0
Pn1	22774446	22775144	0
Pn1	22776003	22781054	2.68728
Pn1	22782752	22784343	3.26034
Pn1	22785124	22786247	0
Pn1	22786800	22787998	0
Pn1	22788906	22789266	0
Pn1	22790263	22791767	0.0111961
Pn1	22819268	22819550	0
Pn1	22926808	22927024	0
Pn1	23096389	23096659	0
Pn1	23098051	23098880	0.0274222
Pn1	23098928	23102511	0
Pn1	23287734	23287935	0
Pn1	23546963	23555473	3.29478
Pn1	23574505	23578905	3.14037
Pn1	23648034	23650077	0
Pn1	23653040	23653456	0.240359
Pn1	23653491	23654130	0.163797
Pn1	23658557	23659436	0
Pn1	23670442	23672452	0
Pn1	23673131	23673536	0
Pn1	23685321	23686638	0
Pn1	23698278	23699622	0
Pn1	23727287	23728040	0
Pn1	23734489	23735212	0.760691
Pn1	23735467	23735914	1.8741
Pn1	23751302	23751842	0
Pn1	23753045	23758384	0
Pn1	23785710	23786472	0
Pn1	23820040	23822309	2.95495
Pn1	23879789	23880450	0
Pn1	23884362	23884803	1.22936
Pn1	23894448	23896227	1.4437
Pn1	23897026	23902059	1.12111
Pn1	23919870	23923807	1.45652
Pn1	24058321	24058471	0
Pn1	24080189	24086276	2.88243
Pn1	24102389	24102617	0
Pn1	24165427	24165640	2.57649
Pn1	24303563	24303875	0
Pn1	24335423	24337072	3.35029
Pn1	24338389	24339229	1.97543
Pn1	24408519	24408896	0
Pn1	24482664	24482898	1.77855
Pn1	24720635	24722698	3.33383
Pn1	24741265	24741622	0
Pn1	24760868	24762017	0
Pn1	24763896	24764172	0
Pn1	24775071	24775299	0
Pn1	24780992	24781211	0
Pn1	25004412	25004766	0
Pn1	25149330	25149921	0.172193
Pn1	25152862	25153090	0
Pn1	25170374	25170623	0
Pn1	25201362	25202387	0
Pn1	25210788	25210998	0
Pn1	25235762	25236872	3.29214
Pn1	25324004	25324595	0
Pn1	25699105	25699396	0
Pn1	25757716	25758262	0
Pn1	25845543	25845786	3.24851
Pn1	25895612	25897102	3.381
Pn1	25948587	25949838	0.692135
Pn1	25952885	25954426	0
Pn1	25955200	25956244	0
Pn1	25992475	25993044	0
Pn1	26044236	26045056	0
Pn1	26045113	26045362	0
Pn1	26110479	26114360	3.22529
Pn1	26211527	26211863	0
Pn1	26215906	26216191	0.216424
Pn1	26216511	26217700	0
Pn1	26315495	26316023	0.453123
Pn1	26321349	26325854	3.16312
Pn1	26356634	26357225	4.26646
Pn1	26392752	26392959	0
Pn1	26407027	26412975	3.01376
Pn1	26420386	26420928	0
Pn1	26424949	26427702	0
Pn1	26427947	26428154	0
Pn1	26481004	26481324	0.145354
Pn1	26484654	26484882	0
Pn1	26491774	26492981	0
Pn1	26499071	26501992	0.0216437
Pn1	26538550	26538853	0
Pn1	26547527	26547824	0
Pn1	26575302	26575783	0
Pn1	26577406	26577622	0.0686709
Pn1	26578228	26579080	4.80104
Pn1	26579652	26586621	3.56522
Pn1	26615698	26616058	1.22624
Pn1	26617747	26618809	2.54887
Pn1	26618822	26619753	2.34543
Pn1	26648594	26658370	3.16118
Pn1	26689996	26692663	2.15111
Pn1	26693221	26694065	0
Pn1	26701636	26701996	0
Pn1	26709769	26710190	0
Pn1	26718348	26720286	4.7839
Pn1	26725240	26731451	3.30713
Pn1	26742651	26743040	0
Pn1	26750160	26751679	1.97927
Pn1	26751930	26752303	0
Pn1	26763522	26763723	0
Pn1	26793212	26799318	1.06951
Pn1	26811313	26812141	0
Pn1	26846222	26847263	3.06966
Pn1	26906477	26906963	0.817138
Pn1	26943621	26944695	0.630946
Pn1	26945521	26946283	0
Pn1	26962783	26963960	1.64536
Pn1	26980969	26981398	0
Pn1	26997476	26997839	0.176293
Pn1	27008669	27011150	3.12491
Pn1	27065746	27066028	0
Pn1	27066085	27066394	0
Pn1	27070060	27072450	0.324485
Pn1	27072501	27072831	0.556611
Pn1	27073749	27077395	0.0392723
Pn1	27129249	27129502	2.0988
Pn1	27133806	27134013	0
Pn1	27136705	27139220	0
Pn1	27180750	27181002	0.996947
Pn1	27189816	27190026	0
Pn1	27210377	27214979	0.807723
Pn1	27216437	27217083	0.597557
Pn1	27229136	27229760	0
Pn1	27243163	27244263	1.37725
Pn1	27255976	27256881	0
Pn1	27397611	27397818	0
Pn1	27460685	27460982	0
Pn1	27473325	27474318	3.79055
Pn1	27478852	27480205	2.37016
Pn1	27487395	27487868	0
Pn1	27488697	27491847	1.33696
Pn1	27522093	27523857	0.200746
Pn1	27547582	27547816	0
Pn1	27607067	27608345	0
Pn1	27635792	27636092	0
Pn1	27636319	27638007	3.09704
Pn1	27640196	27641123	2.08448
Pn1	27685027	27686623	0
Pn1	27745324	27749341	5.22739
Pn1	27764086	27765415	0.484729
Pn1	27767801	27768107	0
Pn1	27811990	27812416	3.31047
Pn1	27827840	27831170	0.707498
Pn1	27861829	27862960	2.3364
Pn1	27864085	27864397	0
Pn1	27875007	27879174	0.375125
Pn1	27880420	27880714	0
Pn1	27920367	27920655	0
Pn1	27946545	27946960	0.722549
Pn1	27947099	27947420	0.501415
Pn1	27961400	27961634	0
Pn1	27983625	27986650	3.10557
Pn1	27988643	27990578	3.49955
Pn1	27991012	27992528	0
Pn1	28024291	28024654	0.072084
Pn1	28034737	28036495	1.5076
Pn1	28036977	28039575	2.93844
Pn1	28083629	28083934	0
Pn1	28093562	28093859	0
Pn1	28096341	28096977	0
Pn1	28105491	28114131	2.00898
Pn1	28127151	28127379	0
Pn1	28135451	28136284	0
Pn1	28139054	28140213	0
Pn1	28154746	28156435	1.65815
Pn1	28156554	28157242	2.77229
Pn1	28195261	28205293	1.46085
Pn1	28207835	28208048	0.755328
Pn1	28245513	28249922	2.94982
Pn1	28253168	28253540	1.18747
Pn1	28260643	28261367	0.708543
Pn1	28261613	28263738	1.65385
Pn1	28275561	28276552	3.58413
Pn1	28354284	28354779	0
Pn1	28360581	28363629	1.55351
Pn1	28438664	28439720	1.57718
Pn1	28440201	28440393	0.127989
Pn1	28549264	28549705	0.653845
Pn1	28549758	28550163	0.648236
Pn1	28550184	28551211	0.603405
Pn1	28555329	28555647	0
Pn1	28590784	28592981	4.02178
Pn1	28593353	28593878	3.85825
Pn1	28594757	28595186	4.97004
Pn1	28607697	28608084	0
Pn1	28618200	28620952	0
Pn1	28621032	28621311	0
Pn1	28682000	28683251	2.09355
Pn1	28720213	28722733	3.95092
Pn1	28725629	28726802	2.26977
Pn1	28751912	28753442	0
Pn1	28781078	28782015	3.41481
Pn1	28806208	28812459	1.63627
Pn1	28815726	28817849	3.4208
Pn1	28830712	28835884	4.22146
Pn1	28838048	28838576	0
Pn1	28858057	28859043	2.02468
Pn1	28871909	28877088	4.44256
Pn1	28879178	28879541	0
Pn1	28882638	28890261	0.130612
Pn1	28894441	28896853	1.28708
Pn1	28917634	28917994	0.0746862
Pn1	28918021	28918327	0.185693
Pn1	28928431	28929186	0
Pn1	28929645	28929987	0.0731699
Pn1	29019643	29020337	0
Pn1	29022857	29024975	2.48852
Pn1	29048231	29049484	2.73279
Pn1	29098200	29099891	0
Pn1	29103398	29108550	2.56762
Pn1	29115826	29117153	0.58088
Pn1	29120125	29122162	2.174
Pn1	29147307	29154458	2.24887
Pn1	29155031	29155908	1.4457
Pn1	29173109	29174887	4.25836
Pn1	29176899	29180669	1.29327
Pn1	29181014	29182397	2.82413
Pn1	29186857	29187280	0.203272
Pn1	29189706	29189997	2.84237
Pn1	29191837	29192218	0
Pn1	29192491	29192875	0
Pn1	29196258	29199549	3.67059
Pn1	29201286	29202091	2.60117
Pn1	29208523	29210829	1.34422
Pn1	29217176	29217488	0
Pn1	29254636	29254829	0
Pn1	29290445	29291606	4.47956
Pn1	29304628	29304952	0.840257
Pn1	29331946	29332153	0
Pn1	29338736	29340500	1.74243
Pn1	29342911	29343565	0
Pn1	29355092	29362944	1.83079
Pn1	29388950	29390138	0
Pn1	29406164	29406737	0
Pn1	29435503	29435758	0
Pn1	29435774	29436053	0
Pn1	29456213	29456450	0.390444
Pn1	29457416	29463983	3.05893
Pn1	29478350	29479185	0.106911
Pn1	29483251	29483494	0
Pn1	29493863	29494391	4.36815
Pn1	29634041	29634317	0
Pn1	29634802	29635337	3.63519
Pn1	29635919	29637454	4.45372
Pn1	29656474	29656999	0.10989
Pn1	29682551	29684339	0
Pn1	29696634	29698755	3.58962
Pn1	29710404	29710835	0
Pn1	29710859	29711650	0
Pn1	29711671	29712022	0
Pn1	29728564	29729387	0
Pn1	29749291	29750227	0
Pn1	29764744	29767978	0.20811
Pn1	29771253	29771544	0
Pn1	29789623	29790823	0
Pn1	29797529	29798275	0
Pn1	29801229	29801818	0
Pn1	29804861	29806225	0
Pn1	29812567	29813853	0
Pn1	29817435	29818028	0
Pn1	29848919	29850325	0
Pn1	29854368	29854846	0
Pn1	29854867	29855170	0
Pn1	29862579	29863276	0
Pn1	29867247	29868676	1.45537
Pn1	29869329	29870893	1.10388
Pn1	29878280	29881313	0
Pn1	29912029	29912299	0
Pn1	29914219	29914441	0
Pn1	29916695	29918624	0
Pn1	29927240	29928212	0.204445
Pn1	29928239	29930416	1.08656
Pn1	29965921	29967812	2.04715
Pn1	29991226	29991457	0
Pn1	30010518	30011190	0
Pn1	30022457	30024327	1.20306
Pn1	30037859	30038531	0
Pn1	30050900	30052565	0
Pn1	30052580	30052957	0
Pn1	30093114	30097892	0
Pn1	30103733	30105396	0
Pn1	30128411	30129860	4.31397
Pn1	30135482	30135794	0
Pn1	30136633	30137607	0
Pn1	30137891	30141753	2.50786
Pn1	30147540	30147801	4.09719
Pn1	30193227	30194213	0
Pn1	30201183	30202188	0.979915
Pn1	30231276	30235044	4.03468
Pn1	30235529	30237072	0.171442
Pn1	30239487	30241553	3.1036
Pn1	30242573	30243505	0
Pn1	30255693	30257199	0
Pn1	30258696	30260110	0.0109291
Pn1	30260167	30260587	0.0314063
Pn1	30260796	30261078	0.0582387
Pn1	30282030	30285077	0.0550322
Pn1	30311721	30312228	3.99679
Pn1	30360066	30360858	0.533886
Pn1	30376925	30384241	0
Pn1	30391953	30392343	0
Pn1	30394726	30398077	3.3096
Pn1	30410986	30412229	0
Pn1	30417610	30424703	2.74968
Pn1	30440059	30442287	1.62308
Pn1	30443094	30445111	4.40655
Pn1	30445271	30445493	0.788619
Pn1	30464980	30465341	0.869565
Pn1	30476891	30479729	0.580771
Pn1	30480762	30481797	4.89236
Pn1	30482676	30482910	0.0730048
Pn1	30510275	30510870	2.67277
Pn1	30518252	30518513	2.80455
Pn1	30519607	30529759	3.57206
Pn1	30540074	30543970	4.33813
Pn1	30564670	30565020	0.860786
Pn1	30566837	30568155	0
Pn1	30577426	30580370	1.65236
Pn1	30582160	30584848	2.6715
Pn1	30597059	30597395	0
Pn1	30600249	30602937	2.70388
Pn1	30615355	30618611	3.34713
Pn1	30625560	30628259	1.0787
Pn1	30628875	30629196	0
Pn1	30629256	30629616	0
Pn1	30632789	30634918	2.59898
Pn1	30680726	30680946	0
Pn1	30689129	30691009	1.83384
Pn1	30704903	30711184	1.17784
Pn1	30713698	30716440	0.140142
Pn1	30716742	30717009	0.112197
Pn1	30735783	30739444	0.878555
Pn1	30750858	30754143	2.51626
Pn1	30760737	30762568	0.302655
Pn1	30766670	30768478	3.05011
Pn1	30777853	30778069	0
Pn1	30797201	30797565	0
Pn1	30807046	30807564	0
Pn1	30837034	30840114	0.676913
Pn1	30902816	30903708	0.70025
Pn1	30917999	30924257	1.39157
Pn1	30926768	30927233	0.0683908
Pn1	30937047	30937314	0
Pn1	30941692	30941974	0
Pn1	30942099	30943555	0
Pn1	30943597	30946684	0
Pn1	30946709	30947018	0
Pn1	30956960	30960531	0.738403
Pn1	30969505	30971294	0.32926
Pn1	30975396	30977136	2.60859
Pn1	30986562	30986778	0
Pn1	31028932	31031909	3.43527
Pn1	31062284	31064092	2.41051
Pn1	31071286	31071745	1.22234
Pn1	31077184	31077807	1.0309
Pn1	31078497	31078905	1.40684
Pn1	31081446	31084660	0.238412
Pn1	31091986	31092434	0.2073
Pn1	31095895	31099038	0.122774
Pn1	31099057	31099798	0.545672
Pn1	31115046	31119078	3.11307
Pn1	31121113	31126758	2.93396
Pn1	31156877	31157818	0.0699989
Pn1	31166827	31167037	1.3212
Pn1	31167111	31168322	1.54734
Pn1	31277512	31277695	3.08103
Pn1	31284158	31287582	2.68384
Pn1	31344370	31344880	1.81963
Pn1	31347864	31348089	2.8457
Pn1	31357978	31358200	1.00785
Pn1	31359380	31363664	0.923076
Pn1	31370148	31373636	1.77777
Pn1	31375522	31376006	0
Pn1	31413093	31415009	4.2265
Pn1	31415294	31416184	1.82241
Pn1	31428228	31428576	0.0585198
Pn1	31428721	31431708	0.0276661
Pn1	31438349	31438887	2.56581
Pn1	31441038	31452492	2.09294
Pn1	31467158	31467368	0.654207
Pn1	31469748	31471599	2.68756
Pn1	31472139	31472484	2.72195
Pn1	31483091	31486526	2.49924
Pn1	31489713	31491383	0.0404165
Pn1	31491478	31493147	0
Pn1	31514319	31514637	4.15213
Pn1	31517370	31525053	1.47061
Pn1	31531774	31532281	0
Pn1	31538561	31538951	2.02247
Pn1	31542229	31542725	0.852767
Pn1	31558406	31560231	3.55214
Pn1	31561001	31563487	1.46091
Pn1	31565122	31565542	0
Pn1	31572152	31574339	0.131383
Pn1	31585200	31589477	2.62815
Pn1	31606393	31606672	0.923445
Pn1	31606688	31611604	1.96222
Pn1	31612376	31613759	1.60353
Pn1	31615254	31621693	1.85494
Pn1	31629770	31631884	2.13219
Pn1	31642550	31646612	0.378658
Pn1	31659955	31662074	0.734407
Pn1	31671828	31672299	0
Pn1	31675082	31675433	0
Pn1	31710317	31712030	1.0785
Pn1	31720084	31720398	0
Pn1	31723349	31726482	4.16976
Pn1	31730244	31731811	0.887415
Pn1	31733131	31735666	3.00283
Pn1	31743071	31745996	1.78925
Pn1	31746620	31747748	0.439504
Pn1	31755321	31756365	0
Pn1	31770893	31790562	1.81923
Pn1	31798330	31798840	0
Pn1	31805868	31806259	0.729315
Pn1	31826260	31828093	3.65393
Pn1	31828894	31831361	1.0451
Pn1	31833148	31833439	0
Pn1	31842516	31844706	0.222957
Pn1	31846591	31850121	2.93008
Pn1	31852451	31858515	2.41727
Pn1	31875709	31880870	1.70565
Pn1	31881663	31883064	1.48081
Pn1	31884539	31886577	2.18778
Pn1	31890540	31891029	0.253665
Pn1	31899373	31901487	1.99577
Pn1	31912158	31913805	0.216464
Pn1	31925273	31925798	2.99166
Pn1	31947604	31949723	0.611942
Pn1	31957275	31962033	0.863024
Pn1	31980109	31981822	1.16809
Pn1	31989880	31991408	0
Pn1	31991437	31995134	3.92235
Pn1	31997797	31999356	0.563077
Pn1	32000650	32003204	3.2719
Pn1	32010627	32011324	0.105822
Pn1	32014210	32015335	0.159953
Pn1	32023105	32023309	0
Pn1	32023953	32024169	0
Pn1	32046521	32060054	2.27759
Pn1	32076656	32077926	2.01514
Pn1	32080911	32082659	0
Pn1	32087196	32089360	1.45122
Pn1	32101603	32104459	0.791142
Pn1	32105089	32113947	1.59385
Pn1	32117826	32121804	0.127884
Pn1	32123612	32124296	1.72473
Pn1	32137229	32139312	3.29638
Pn1	32149550	32151655	3.42845
Pn1	32155503	32157039	0
Pn1	32157396	32158239	0
Pn1	32158965	32159394	0
Pn1	32166476	32166689	0
Pn1	32179615	32182272	0.339049
Pn1	32192650	32193088	0
[truncated: 61,428 more rows]

## Sheet: Fig 1j
Chromosome	Start	End	Transcriptional level (Log(TPM))
Pn1	10841	11267	0
Pn1	19951	20188	2.40534
Pn1	67495	68035	0
Pn1	68920	69345	0.137736
Pn1	73563	74589	3.0479
Pn1	76278	78348	0.937005
Pn1	78598	80899	1.89074
Pn1	93999	97630	0.366825
Pn1	99323	103009	0.297259
Pn1	115755	116324	0.067224
Pn1	128007	133311	2.45462
Pn1	134463	137939	2.44565
Pn1	154281	156549	2.29551
Pn1	160239	162335	3.20267
Pn1	163174	164078	0.019551
Pn1	166490	166967	0.51983
Pn1	168211	168415	0.0635383
Pn1	168544	168985	0
Pn1	174852	177951	2.55072
Pn1	179234	181177	2.97824
Pn1	182744	183680	0.771588
Pn1	183708	186916	1.83257
Pn1	204981	206494	0
Pn1	217224	227099	2.8519
Pn1	229101	230884	0.330999
Pn1	233066	234292	0
Pn1	240541	240997	0
Pn1	241447	241666	0
Pn1	247502	250891	0.403691
Pn1	252836	253189	0.33019
Pn1	254448	259226	3.3191
Pn1	259416	275220	2.92901
Pn1	276300	277504	0
Pn1	292951	295945	2.87881
Pn1	301019	311242	2.15692
Pn1	311496	312086	0.135071
Pn1	321411	329834	2.30482
Pn1	338885	347890	4.95206
Pn1	355287	355497	0
Pn1	357002	360002	3.07137
Pn1	360700	361081	2.30744
Pn1	361752	364220	3.54791
Pn1	365086	366104	0
Pn1	366738	368361	1.39633
Pn1	390010	391012	0.0713714
Pn1	409975	411894	2.83724
Pn1	417334	420341	0
Pn1	422927	423197	0
Pn1	424597	429140	2.20546
Pn1	434251	435833	0
Pn1	436876	438825	1.69813
Pn1	439244	441743	0.933529
Pn1	442524	444003	0.196952
Pn1	444807	449252	2.84777
Pn1	455611	455839	0
Pn1	469366	471510	3.14704
Pn1	474899	475415	1.80587
Pn1	482132	487343	0.321602
Pn1	489546	491159	0.336609
Pn1	497629	501589	2.11237
Pn1	506392	506752	0
Pn1	509831	512667	2.12166
Pn1	534627	537132	3.08356
Pn1	545467	548650	2.42138
Pn1	549230	550334	3.64996
Pn1	554661	555216	1.76132
Pn1	556947	560400	1.84582
Pn1	561669	561945	0
Pn1	562792	571172	1.38986
Pn1	577602	578274	0
Pn1	579036	579429	0
Pn1	589854	591028	0.0531299
Pn1	592377	592896	1.96651
Pn1	595348	597610	3.29068
Pn1	599775	600615	0.320121
Pn1	601068	603421	1.21829
Pn1	607238	607736	0.415192
Pn1	629296	632314	0.886332
Pn1	640893	641405	0
Pn1	648470	652976	4.46191
[truncated: 63,347 more rows]

[truncated: 15 more sheets: Fig 1k, Fig 1l, Fig 1m, Fig 1n, Fig 2a, Fig 2b, Fig 3, Fig 4a, Fig 4b, Fig 4c, Fig 4d, Fig 4e, Fig 4f, Fig 4g, Fig 4h]
